# Supplementary material for: Bis(μ-2-phenyl­quinoline-4-carboxyl­ato)bis­[aqua­(1,10-phenanthroline)(2-phenyl­quinoline-4-carboxyl­ato)manganese(II)] dihydrate
Source: Acta Crystallogr Sect E Struct Rep Online. 2011 Sep 30;67(Pt 10):m1464–5. doi: 10.1107/S1600536811039341 (PMC3201393; doi:10.1107/S1600536811039341)
Supplement: Supplementary file 1 [file e-67-m1464-sup1.cif]

##############################################################################
#                                                                            #
# This CIF contains the data in a paper accepted for publication in          #
# Acta Crystallographica Section E. It conforms to the requirements of       #
# Notes for Authors for Acta Crystallographica Section E, and has been       #
# peer reviewed under the auspices of the IUCr Commission on Journals.       #
#                                                                            #
# Full details of the Crystallographic Information File format               #
# are given in the paper "The Crystallographic Information File (CIF):       #
# a New Standard Archive File for Crystallography" by S. R. Hall, F. H.      #
# Allen and I. D. Brown [Acta Cryst. (1991), A47, 655-685].                  #
#                                                                            #
# The current version of the core CIF dictionary is obtainable from          #
# ftp://ftp.iucr.org/pub/cif_core.dic.                                       #
#                                                                            #
# Software is freely available for graphical display of the structure(s)     #
# in this CIF. For information consult the CIF software page                 #
# http://www.iucr.org/resources/cif/software.                                #
#                                                                            #
# This file may be used for bona fide research purposes within the           #
# scientific community so long as proper attribution is given to the journal # 
# article from which it was obtained.                                        #
#                                                                            #
##############################################################################
data_I
_audit_creation_method     SHELXL-97
_chemical_name_systematic
;
Bis(\m-2-phenylquinoline-4-carboxylato)bis[aqua(1,10-phenanthroline)(2-
phenylquinoline-4-carboxylato)manganese(II)] dihydrate
;
_chemical_name_common     ?
_chemical_formula_moiety     'C88 H60 Mn2 N8 O10, 2(H2 O)'
_chemical_formula_sum     'C88 H64 Mn2 N8 O12'
_chemical_formula_iupac     '[Mn2 (C16 H10 N O2)4 (C12 H8 N2)2 (H2 O)2], 2H2 O'
_chemical_formula_weight     1535.35
_chemical_melting_point     ?
_symmetry_cell_setting     monoclinic
_symmetry_space_group_name_H-M     'P 21/c'
_symmetry_space_group_name_Hall     '-P 2ybc'
loop_
    _symmetry_equiv_pos_as_xyz
    'x, y, z'
    '-x, y+1/2, -z+1/2'
    '-x, -y, -z'
    'x, -y-1/2, z-1/2'
_cell_length_a     14.926(4)
_cell_length_b     13.847(4)
_cell_length_c     17.717(5)
_cell_angle_alpha     90.00
_cell_angle_beta     96.919(4)
_cell_angle_gamma     90.00
_cell_volume     3635.1(18)
_cell_formula_units_Z     2
_cell_measurement_reflns_used     6315
_cell_measurement_theta_min     2.24
_cell_measurement_theta_max     25.31
_cell_measurement_temperature     296(2)
_exptl_crystal_description     block
_exptl_crystal_colour     light-yellow
_exptl_crystal_size_max     0.35
_exptl_crystal_size_mid     0.15
_exptl_crystal_size_min     0.12
_exptl_crystal_density_diffrn     1.403
_exptl_crystal_density_meas     ?
_exptl_crystal_density_method     'not measured'
_exptl_crystal_F_000     1588
_exptl_absorpt_coefficient_mu     0.420
_exptl_absorpt_correction_type     multi-scan
_exptl_absorpt_process_details     '(SADABS; Bruker, 2001)'
_exptl_absorpt_correction_T_min     0.927
_exptl_absorpt_correction_T_max     0.951
_exptl_special_details     ?
_diffrn_ambient_temperature     296(2)
_diffrn_radiation_type     MoK\a
_diffrn_radiation_wavelength     0.71073
_diffrn_radiation_source     'fine-focus sealed tube'
_diffrn_radiation_monochromator     graphite
_diffrn_measurement_device_type     'Bruker SMART CCD area-detector'
_diffrn_measurement_method     '\f and \w'
_diffrn_detector_area_resol_mean     ?
_diffrn_reflns_number     31242
_diffrn_reflns_av_R_equivalents     0.0439
_diffrn_reflns_av_sigmaI/netI     0.0424
_diffrn_reflns_theta_min     1.87
_diffrn_reflns_theta_max     27.53
_diffrn_reflns_theta_full     27.53
_diffrn_measured_fraction_theta_max     0.993
_diffrn_measured_fraction_theta_full     0.993
_diffrn_reflns_limit_h_min     -17
_diffrn_reflns_limit_h_max     19
_diffrn_reflns_limit_k_min     -17
_diffrn_reflns_limit_k_max     17
_diffrn_reflns_limit_l_min     -22
_diffrn_reflns_limit_l_max     22
_diffrn_standards_number     .
_diffrn_standards_interval_count     .
_diffrn_standards_interval_time     .
_diffrn_standards_decay_%     0
_refine_special_details
;
Refinement of <i>F</i>^2^ against ALL reflections. The weighted <i>R</i>-factor
<i>wR</i> and goodness of fit <i>S</i> are based on <i>F</i>^2^, conventional
<i>R</i>-factors <i>R</i> are based on <i>F</i>, with <i>F</i> set to zero for
negative <i>F</i>^2^. The threshold expression of <i>F</i>^2^ >
\s(<i>F</i>^2^) is used only for calculating <i>R</i>-factors(gt) <i>etc</i>.
and is not relevant to the choice of reflections for refinement.
<i>R</i>-factors based on <i>F</i>^2^ are statistically about twice as large
as those based on <i>F</i>, and <i>R</i>- factors based on ALL data will be
even larger.
;
_reflns_number_total     8315
_reflns_number_gt     5656
_reflns_threshold_expression     I>2sigma(I)
_refine_ls_structure_factor_coef     Fsqd
_refine_ls_matrix_type     full
_refine_ls_R_factor_all     0.0685
_refine_ls_R_factor_gt     0.0394
_refine_ls_wR_factor_gt     0.0981
_refine_ls_wR_factor_ref     0.1126
_refine_ls_goodness_of_fit_ref     1.030
_refine_ls_restrained_S_all     1.030
_refine_ls_number_reflns     8315
_refine_ls_number_parameters     512
_refine_ls_number_restraints     4
_refine_ls_hydrogen_treatment     mixed
_refine_ls_weighting_scheme     calc
_refine_ls_weighting_details
         'calc w=1/[\s^2^(Fo^2^)+(0.0558P)^2^+0.2051P] where P=(Fo^2^+2Fc^2^)/3'
_atom_sites_solution_hydrogens     geom
_atom_sites_solution_primary     direct
_atom_sites_solution_secondary     difmap
_refine_ls_shift/su_max     0.001
_refine_ls_shift/su_mean     0.000
_refine_diff_density_max     0.414
_refine_diff_density_min     -0.275
_refine_ls_extinction_method     none
_refine_ls_extinction_coef     ?
loop_
    _atom_type_symbol
    _atom_type_description
    _atom_type_scat_dispersion_real
    _atom_type_scat_dispersion_imag
    _atom_type_scat_source
    'C' 'C' 0.0033 0.0016
                         'International Tables Vol C Tables 4.2.6.8 and 6.1.1.4'
    'H' 'H' 0.0000 0.0000
                         'International Tables Vol C Tables 4.2.6.8 and 6.1.1.4'
    'N' 'N' 0.0061 0.0033
                         'International Tables Vol C Tables 4.2.6.8 and 6.1.1.4'
    'O' 'O' 0.0106 0.0060
                         'International Tables Vol C Tables 4.2.6.8 and 6.1.1.4'
    'Mn' 'Mn' 0.3368 0.7283
                         'International Tables Vol C Tables 4.2.6.8 and 6.1.1.4'
_computing_data_collection     'SMART (Bruker, 2007)'
_computing_cell_refinement     'SAINT (Bruker, 2007)'
_computing_data_reduction     'SAINT (Bruker, 2007)'
_computing_structure_solution     'SHELXTL (Sheldrick, 2008)'
_computing_structure_refinement     'SHELXTL (Sheldrick, 2008)'
_computing_molecular_graphics     'SHELXTL (Sheldrick, 2008)'
_computing_publication_material     'SHELXTL (Sheldrick, 2008)'
loop_
    _atom_site_type_symbol
    _atom_site_label
    _atom_site_fract_x
    _atom_site_fract_y
    _atom_site_fract_z
    _atom_site_U_iso_or_equiv
    _atom_site_adp_type
    _atom_site_calc_flag
    _atom_site_refinement_flags
    _atom_site_occupancy
    _atom_site_symmetry_multiplicity
    _atom_site_disorder_assembly
    _atom_site_disorder_group
    Mn Mn1 0.077680(18) 0.13501(2) 0.951424(14) 0.03543(10) Uani d . 1 1 . .
    O O1 0.22272(9) 0.12800(10) 0.98381(8) 0.0504(4) Uani d . 1 1 . .
    O O2 0.24413(10) 0.27644(12) 1.03173(10) 0.0738(5) Uani d . 1 1 . .
    O O3 0.06564(9) -0.01826(10) 0.93138(7) 0.0443(3) Uani d . 1 1 . .
    O O4 -0.04776(10) -0.12260(10) 0.93530(7) 0.0529(4) Uani d . 1 1 . .
    O O5 0.07358(10) 0.29333(10) 0.97558(8) 0.0445(3) Uani d D 1 1 . .
    O O6 0.26767(16) 0.5645(2) 0.39858(18) 0.1290(10) Uani d D 1 1 . .
    N N1 0.53501(11) 0.09953(14) 1.12225(10) 0.0557(5) Uani d . 1 1 . .
    N N2 -0.03456(11) -0.08570(11) 0.65569(8) 0.0402(4) Uani d . 1 1 . .
    N N3 -0.06204(10) 0.15689(12) 0.88748(9) 0.0425(4) Uani d . 1 1 . .
    N N4 0.09674(10) 0.16239(11) 0.82681(8) 0.0373(4) Uani d . 1 1 . .
    C C1 0.27011(13) 0.19290(16) 1.01920(11) 0.0463(5) Uani d . 1 1 . .
    C C2 0.36515(12) 0.16419(15) 1.05267(10) 0.0428(5) Uani d . 1 1 . .
    C C3 0.38370(13) 0.06909(15) 1.06611(10) 0.0447(5) Uani d . 1 1 . .
    H H3 0.3395 0.0234 1.0511 0.054 Uiso calc R 1 1 . .
    C C4 0.43546(13) 0.23362(16) 1.07405(11) 0.0488(5) Uani d . 1 1 . .
    C C5 0.42841(15) 0.33411(18) 1.06345(15) 0.0666(7) Uani d . 1 1 . .
    H H5 0.3738 0.3605 1.0423 0.080 Uiso calc R 1 1 . .
    C C6 0.50050(18) 0.3939(2) 1.08366(18) 0.0839(9) Uani d . 1 1 . .
    H H6 0.4943 0.4602 1.0766 0.101 Uiso calc R 1 1 . .
    C C7 0.58388(18) 0.3551(2) 1.11501(19) 0.0895(10) Uani d . 1 1 . .
    H H7 0.6329 0.3958 1.1277 0.107 Uiso calc R 1 1 . .
    C C8 0.59324(16) 0.2594(2) 1.12680(16) 0.0788(8) Uani d . 1 1 . .
    H H8 0.6487 0.2349 1.1478 0.095 Uiso calc R 1 1 . .
    C C9 0.51972(13) 0.19506(17) 1.10771(12) 0.0555(6) Uani d . 1 1 . .
    C C10 0.46890(13) 0.03769(16) 1.10258(11) 0.0479(5) Uani d . 1 1 . .
    C C11 0.48590(14) -0.06496(17) 1.12264(13) 0.0535(5) Uani d . 1 1 . .
    C C12 0.53980(19) -0.0895(2) 1.18959(17) 0.0868(9) Uani d . 1 1 . .
    H H12 0.5677 -0.0413 1.2206 0.104 Uiso calc R 1 1 . .
    C C13 0.5518(2) -0.1856(3) 1.2101(2) 0.1048(11) Uani d . 1 1 . .
    H H13 0.5868 -0.2012 1.2554 0.126 Uiso calc R 1 1 . .
    C C14 0.44751(15) -0.13894(17) 1.07692(15) 0.0610(6) Uani d . 1 1 . .
    H H14 0.4117 -0.1242 1.0318 0.073 Uiso calc R 1 1 . .
    C C15 0.46197(18) -0.2346(2) 1.09785(18) 0.0808(8) Uani d . 1 1 . .
    H H15 0.4367 -0.2835 1.0662 0.097 Uiso calc R 1 1 . .
    C C16 0.5133(2) -0.2577(2) 1.1650(2) 0.1006(11) Uani d . 1 1 . .
    H H16 0.5217 -0.3219 1.1795 0.121 Uiso calc R 1 1 . .
    C C17 0.00152(13) -0.06932(13) 0.90100(10) 0.0393(4) Uani d . 1 1 . .
    C C18 -0.01582(13) -0.07117(12) 0.81476(9) 0.0361(4) Uani d . 1 1 . .
    C C19 0.05738(13) -0.06910(12) 0.77495(10) 0.0369(4) Uani d . 1 1 . .
    H H19 0.1150 -0.0627 0.8010 0.044 Uiso calc R 1 1 . .
    C C20 -0.10419(13) -0.07755(13) 0.77399(10) 0.0378(4) Uani d . 1 1 . .
    C C21 -0.18619(14) -0.07534(15) 0.80722(12) 0.0502(5) Uani d . 1 1 . .
    H H21 -0.1846 -0.0707 0.8597 0.060 Uiso calc R 1 1 . .
    C C22 -0.26733(15) -0.07998(17) 0.76262(13) 0.0592(6) Uani d . 1 1 . .
    H H22 -0.3204 -0.0778 0.7851 0.071 Uiso calc R 1 1 . .
    C C23 -0.27174(15) -0.08801(17) 0.68346(13) 0.0588(6) Uani d . 1 1 . .
    H H23 -0.3275 -0.0922 0.6540 0.071 Uiso calc R 1 1 . .
    C C24 -0.19513(14) -0.08966(15) 0.64978(12) 0.0511(5) Uani d . 1 1 . .
    H H24 -0.1989 -0.0945 0.5971 0.061 Uiso calc R 1 1 . .
    C C25 -0.10912(13) -0.08409(13) 0.69350(10) 0.0388(4) Uani d . 1 1 . .
    C C26 0.04644(13) -0.07653(12) 0.69469(10) 0.0364(4) Uani d . 1 1 . .
    C C27 0.12600(14) -0.07413(13) 0.65102(11) 0.0427(5) Uani d . 1 1 . .
    C C28 0.11378(16) -0.06426(16) 0.57216(12) 0.0607(6) Uani d . 1 1 . .
    H H28 0.0557 -0.0602 0.5466 0.073 Uiso calc R 1 1 . .
    C C29 0.1872(2) -0.0604(2) 0.53144(15) 0.0793(8) Uani d . 1 1 . .
    H H29 0.1778 -0.0548 0.4788 0.095 Uiso calc R 1 1 . .
    C C30 0.21377(15) -0.07807(16) 0.68732(13) 0.0579(6) Uani d . 1 1 . .
    H H30 0.2236 -0.0844 0.7399 0.069 Uiso calc R 1 1 . .
    C C31 0.28697(18) -0.0727(2) 0.64598(16) 0.0776(8) Uani d . 1 1 . .
    H H31 0.3454 -0.0746 0.6711 0.093 Uiso calc R 1 1 . .
    C C32 0.2735(2) -0.0646(2) 0.56783(17) 0.0811(8) Uani d . 1 1 . .
    H H32 0.3225 -0.0620 0.5401 0.097 Uiso calc R 1 1 . .
    C C33 -0.13864(14) 0.15679(16) 0.91749(14) 0.0568(6) Uani d . 1 1 . .
    H H33 -0.1366 0.1491 0.9698 0.068 Uiso calc R 1 1 . .
    C C34 -0.22241(15) 0.16763(18) 0.87456(17) 0.0708(7) Uani d . 1 1 . .
    H H34 -0.2750 0.1682 0.8979 0.085 Uiso calc R 1 1 . .
    C C35 -0.22613(15) 0.17737(18) 0.79814(17) 0.0706(7) Uani d . 1 1 . .
    H H35 -0.2818 0.1837 0.7688 0.085 Uiso calc R 1 1 . .
    C C36 -0.14736(14) 0.17799(15) 0.76307(13) 0.0533(6) Uani d . 1 1 . .
    C C37 -0.06530(12) 0.16867(13) 0.81122(11) 0.0394(4) Uani d . 1 1 . .
    C C38 -0.14444(18) 0.18754(17) 0.68263(14) 0.0675(7) Uani d . 1 1 . .
    H H38 -0.1983 0.1933 0.6505 0.081 Uiso calc R 1 1 . .
    C C39 -0.0665(2) 0.18842(16) 0.65274(12) 0.0643(7) Uani d . 1 1 . .
    H H39 -0.0672 0.1953 0.6004 0.077 Uiso calc R 1 1 . .
    C C40 0.01816(15) 0.17908(14) 0.69947(10) 0.0460(5) Uani d . 1 1 . .
    C C41 0.01878(13) 0.17047(12) 0.77883(10) 0.0364(4) Uani d . 1 1 . .
    C C42 0.10130(18) 0.18032(16) 0.67071(12) 0.0590(6) Uani d . 1 1 . .
    H H42 0.1036 0.1870 0.6187 0.071 Uiso calc R 1 1 . .
    C C43 0.17865(17) 0.17165(16) 0.71898(12) 0.0579(6) Uani d . 1 1 . .
    H H43 0.2343 0.1713 0.7004 0.070 Uiso calc R 1 1 . .
    C C44 0.17374(14) 0.16325(15) 0.79703(11) 0.0462(5) Uani d . 1 1 . .
    H H44 0.2273 0.1580 0.8296 0.055 Uiso calc R 1 1 . .
    H H5A 0.1296(12) 0.3012(19) 0.9910(15) 0.092(10) Uiso d D 1 1 . .
    H H6A 0.246(4) 0.511(3) 0.418(3) 0.27(3) Uiso d D 1 1 . .
    H H5B 0.0596(16) 0.3279(16) 0.9376(11) 0.074(8) Uiso d D 1 1 . .
    H H6B 0.3245(14) 0.556(3) 0.393(2) 0.147(16) Uiso d D 1 1 . .
loop_
    _atom_site_aniso_label
    _atom_site_aniso_U_11
    _atom_site_aniso_U_22
    _atom_site_aniso_U_33
    _atom_site_aniso_U_12
    _atom_site_aniso_U_13
    _atom_site_aniso_U_23
    Mn1 0.03206(16) 0.04590(18) 0.02736(14) -0.00132(13) -0.00034(10)
                                                                     0.00228(12)
    O1 0.0319(7) 0.0636(10) 0.0529(8) 0.0000(7) -0.0070(6) -0.0057(7)
    O2 0.0458(9) 0.0658(11) 0.1038(13) 0.0064(8) -0.0157(9) -0.0141(10)
    O3 0.0499(8) 0.0459(8) 0.0357(7) -0.0008(6) -0.0006(6) -0.0022(6)
    O4 0.0740(10) 0.0543(9) 0.0314(7) -0.0159(7) 0.0106(7) 0.0016(6)
    O5 0.0489(9) 0.0483(9) 0.0351(7) 0.0036(7) 0.0004(6) 0.0055(6)
    O6 0.0584(15) 0.160(3) 0.165(3) -0.0228(16) -0.0017(15) 0.058(2)
    N1 0.0352(10) 0.0640(12) 0.0643(11) 0.0023(9) -0.0086(8) -0.0085(10)
    N2 0.0482(10) 0.0409(9) 0.0310(8) -0.0013(7) 0.0028(7) -0.0004(7)
    N3 0.0327(9) 0.0501(10) 0.0436(9) 0.0020(7) -0.0003(7) 0.0045(7)
    N4 0.0392(9) 0.0388(9) 0.0333(8) -0.0007(7) 0.0021(7) 0.0023(6)
    C1 0.0342(11) 0.0598(14) 0.0438(11) 0.0004(10) -0.0007(9) -0.0015(10)
    C2 0.0312(10) 0.0594(13) 0.0370(10) -0.0011(9) 0.0013(8) -0.0040(9)
    C3 0.0324(10) 0.0601(14) 0.0411(10) -0.0051(9) 0.0020(8) -0.0039(9)
    C4 0.0360(11) 0.0587(14) 0.0507(11) -0.0005(10) 0.0005(9) -0.0075(10)
    C5 0.0440(13) 0.0629(16) 0.0895(18) -0.0001(11) -0.0059(12) -0.0023(13)
    C6 0.0644(18) 0.0606(16) 0.123(2) -0.0089(14) -0.0045(16) -0.0095(16)
    C7 0.0492(16) 0.076(2) 0.136(3) -0.0146(14) -0.0169(16) -0.0197(18)
    C8 0.0416(13) 0.0723(18) 0.115(2) -0.0048(12) -0.0214(13) -0.0172(16)
    C9 0.0342(11) 0.0675(16) 0.0622(13) -0.0025(10) -0.0045(10) -0.0117(11)
    C10 0.0325(11) 0.0664(15) 0.0438(11) 0.0006(10) 0.0002(8) -0.0043(10)
    C11 0.0356(11) 0.0649(15) 0.0607(13) 0.0041(10) 0.0086(10) 0.0064(11)
    C12 0.0719(19) 0.091(2) 0.089(2) 0.0023(16) -0.0221(15) 0.0191(17)
    C13 0.081(2) 0.107(3) 0.120(3) 0.008(2) -0.0144(19) 0.048(2)
    C14 0.0473(13) 0.0657(16) 0.0718(15) 0.0024(11) 0.0153(11) -0.0016(13)
    C15 0.0659(17) 0.0637(18) 0.115(2) -0.0006(14) 0.0207(16) 0.0011(16)
    C16 0.070(2) 0.074(2) 0.158(3) 0.0129(17) 0.017(2) 0.034(2)
    C17 0.0510(12) 0.0358(10) 0.0318(9) 0.0030(9) 0.0074(8) -0.0016(8)
    C18 0.0508(12) 0.0271(9) 0.0304(9) -0.0017(8) 0.0050(8) -0.0009(7)
    C19 0.0452(11) 0.0322(10) 0.0329(9) -0.0028(8) 0.0027(8) -0.0007(7)
    C20 0.0457(11) 0.0300(10) 0.0383(10) 0.0012(8) 0.0079(8) 0.0007(8)
    C21 0.0544(13) 0.0543(13) 0.0432(11) 0.0020(10) 0.0108(10) -0.0009(9)
    C22 0.0465(13) 0.0728(16) 0.0600(14) 0.0053(11) 0.0131(11) -0.0003(12)
    C23 0.0471(13) 0.0681(15) 0.0593(14) 0.0024(11) -0.0012(11) 0.0014(12)
    C24 0.0522(13) 0.0577(13) 0.0416(11) 0.0026(11) -0.0016(9) -0.0006(10)
    C25 0.0476(11) 0.0320(10) 0.0362(9) 0.0016(8) 0.0030(8) 0.0008(8)
    C26 0.0477(11) 0.0290(10) 0.0330(9) -0.0036(8) 0.0065(8) -0.0011(7)
    C27 0.0530(12) 0.0370(11) 0.0397(10) -0.0076(9) 0.0126(9) -0.0050(8)
    C28 0.0676(16) 0.0712(16) 0.0458(12) -0.0172(12) 0.0170(11) 0.0027(11)
    C29 0.096(2) 0.093(2) 0.0540(14) -0.0284(17) 0.0323(15) -0.0033(13)
    C30 0.0540(14) 0.0623(15) 0.0593(14) -0.0010(11) 0.0145(11) -0.0077(11)
    C31 0.0559(16) 0.094(2) 0.085(2) -0.0095(14) 0.0192(14) -0.0171(16)
    C32 0.077(2) 0.088(2) 0.087(2) -0.0254(16) 0.0448(16) -0.0155(16)
    C33 0.0403(12) 0.0635(15) 0.0676(14) 0.0058(10) 0.0102(11) 0.0108(11)
    C34 0.0357(13) 0.0710(17) 0.105(2) 0.0055(11) 0.0063(13) 0.0196(15)
    C35 0.0376(13) 0.0639(16) 0.103(2) 0.0013(11) -0.0219(13) 0.0163(15)
    C36 0.0480(13) 0.0389(11) 0.0662(14) -0.0002(10) -0.0210(11) 0.0051(10)
    C37 0.0385(11) 0.0320(10) 0.0442(10) 0.0014(8) -0.0092(8) 0.0026(8)
    C38 0.0729(18) 0.0573(15) 0.0612(15) -0.0026(13) -0.0377(13) 0.0075(12)
    C39 0.097(2) 0.0507(14) 0.0376(11) 0.0020(14) -0.0225(12) 0.0039(10)
    C40 0.0725(15) 0.0303(10) 0.0329(10) 0.0008(10) -0.0026(10) 0.0021(8)
    C41 0.0479(11) 0.0273(9) 0.0314(9) 0.0001(8) -0.0054(8) 0.0011(7)
    C42 0.098(2) 0.0468(13) 0.0333(11) 0.0043(13) 0.0142(12) 0.0040(9)
    C43 0.0742(17) 0.0529(13) 0.0527(13) 0.0043(12) 0.0322(12) 0.0046(10)
    C44 0.0454(12) 0.0493(12) 0.0451(11) 0.0018(9) 0.0100(9) 0.0049(9)
_geom_special_details
;
All e.s.d.'s (except the e.s.d. in the dihedral angle between two l.s. planes)
are estimated using the full covariance matrix. The cell e.s.d.'s are taken
into account individually in the estimation of e.s.d.'s in distances, angles
and torsion angles; correlations between e.s.d.'s in cell parameters are only
used when they are defined by crystal symmetry. An approximate (isotropic)
treatment of cell e.s.d.'s is used for estimating e.s.d.'s involving l.s.
planes.
;
loop_
    _geom_bond_atom_site_label_1
    _geom_bond_atom_site_label_2
    _geom_bond_site_symmetry_2
    _geom_bond_distance
    _geom_bond_publ_flag
    Mn1 O1 . 2.1740(14) y
    Mn1 O3 . 2.1557(15) y
    Mn1 O4 3_557 2.1148(14) y
    Mn1 O5 . 2.2358(16) y
    Mn1 N3 . 2.2706(16) y
    Mn1 N4 . 2.2914(15) y
    O1 C1 . 1.263(2) ?
    O2 C1 . 1.248(2) ?
    O3 C17 . 1.258(2) ?
    O4 C17 . 1.250(2) ?
    O4 Mn1 3_557 2.1148(14) ?
    O5 H5A . 0.854(17) ?
    O5 H5B . 0.832(16) ?
    O6 H6A . 0.89(5) ?
    O6 H6B . 0.874(18) ?
    N1 C10 . 1.321(3) ?
    N1 C9 . 1.362(3) ?
    N2 C26 . 1.324(2) ?
    N2 C25 . 1.367(2) ?
    N3 C33 . 1.318(3) ?
    N3 C37 . 1.356(2) ?
    N4 C44 . 1.321(2) ?
    N4 C41 . 1.360(2) ?
    C1 C2 . 1.523(3) ?
    C2 C3 . 1.361(3) ?
    C2 C4 . 1.440(3) ?
    C3 C10 . 1.423(3) ?
    C3 H3 . 0.9300 ?
    C4 C5 . 1.406(3) ?
    C4 C9 . 1.429(3) ?
    C5 C6 . 1.370(3) ?
    C5 H5 . 0.9300 ?
    C6 C7 . 1.407(4) ?
    C6 H6 . 0.9300 ?
    C7 C8 . 1.346(4) ?
    C7 H7 . 0.9300 ?
    C8 C9 . 1.422(3) ?
    C8 H8 . 0.9300 ?
    C10 C11 . 1.479(3) ?
    C11 C14 . 1.386(3) ?
    C11 C12 . 1.393(3) ?
    C12 C13 . 1.385(4) ?
    C12 H12 . 0.9300 ?
    C13 C16 . 1.362(4) ?
    C13 H13 . 0.9300 ?
    C14 C15 . 1.385(3) ?
    C14 H14 . 0.9300 ?
    C15 C16 . 1.372(4) ?
    C15 H15 . 0.9300 ?
    C16 H16 . 0.9300 ?
    C17 C18 . 1.519(2) ?
    C18 C19 . 1.370(3) ?
    C18 C20 . 1.428(3) ?
    C19 C26 . 1.415(2) ?
    C19 H19 . 0.9300 ?
    C20 C21 . 1.421(3) ?
    C20 C25 . 1.422(3) ?
    C21 C22 . 1.366(3) ?
    C21 H21 . 0.9300 ?
    C22 C23 . 1.400(3) ?
    C22 H22 . 0.9300 ?
    C23 C24 . 1.352(3) ?
    C23 H23 . 0.9300 ?
    C24 C25 . 1.419(3) ?
    C24 H24 . 0.9300 ?
    C26 C27 . 1.494(3) ?
    C27 C30 . 1.389(3) ?
    C27 C28 . 1.394(3) ?
    C28 C29 . 1.383(3) ?
    C28 H28 . 0.9300 ?
    C29 C32 . 1.371(4) ?
    C29 H29 . 0.9300 ?
    C30 C31 . 1.389(3) ?
    C30 H30 . 0.9300 ?
    C31 C32 . 1.379(4) ?
    C31 H31 . 0.9300 ?
    C32 H32 . 0.9300 ?
    C33 C34 . 1.391(3) ?
    C33 H33 . 0.9300 ?
    C34 C35 . 1.355(4) ?
    C34 H34 . 0.9300 ?
    C35 C36 . 1.394(3) ?
    C35 H35 . 0.9300 ?
    C36 C37 . 1.412(2) ?
    C36 C38 . 1.437(3) ?
    C37 C41 . 1.442(3) ?
    C38 C39 . 1.336(3) ?
    C38 H38 . 0.9300 ?
    C39 C40 . 1.430(3) ?
    C39 H39 . 0.9300 ?
    C40 C42 . 1.397(3) ?
    C40 C41 . 1.410(2) ?
    C42 C43 . 1.357(3) ?
    C42 H42 . 0.9300 ?
    C43 C44 . 1.398(3) ?
    C43 H43 . 0.9300 ?
    C44 H44 . 0.9300 ?
loop_
    _geom_angle_atom_site_label_1
    _geom_angle_atom_site_label_2
    _geom_angle_atom_site_label_3
    _geom_angle_site_symmetry_1
    _geom_angle_site_symmetry_3
    _geom_angle
    _geom_angle_publ_flag
    O4 Mn1 O3 3_557 . 93.06(5) .
    O4 Mn1 O1 3_557 . 93.63(6) .
    O3 Mn1 O1 . . 93.45(5) .
    O4 Mn1 O5 3_557 . 83.35(5) .
    O3 Mn1 O5 . . 173.29(5) .
    O1 Mn1 O5 . . 92.44(5) .
    O4 Mn1 N3 3_557 . 101.43(6) .
    O3 Mn1 N3 . . 89.76(5) .
    O1 Mn1 N3 . . 164.42(6) .
    O5 Mn1 N3 . . 85.41(6) .
    O4 Mn1 N4 3_557 . 173.08(6) .
    O3 Mn1 N4 . . 91.24(5) .
    O1 Mn1 N4 . . 91.51(6) .
    O5 Mn1 N4 . . 91.81(5) .
    N3 Mn1 N4 . . 73.16(6) .
    C1 O1 Mn1 . . 125.43(13) ?
    C17 O3 Mn1 . . 131.91(12) ?
    C17 O4 Mn1 . 3_557 135.50(12) ?
    Mn1 O5 H5A . . 97.9(18) ?
    Mn1 O5 H5B . . 114.8(18) ?
    H5A O5 H5B . . 109(2) ?
    H6A O6 H6B . . 109(4) ?
    C10 N1 C9 . . 118.48(18) ?
    C26 N2 C25 . . 119.27(15) ?
    C33 N3 C37 . . 118.26(17) ?
    C33 N3 Mn1 . . 126.01(14) ?
    C37 N3 Mn1 . . 115.71(12) ?
    C44 N4 C41 . . 118.01(16) ?
    C44 N4 Mn1 . . 126.95(13) ?
    C41 N4 Mn1 . . 114.80(12) ?
    O2 C1 O1 . . 125.48(19) ?
    O2 C1 C2 . . 117.87(18) ?
    O1 C1 C2 . . 116.57(19) ?
    C3 C2 C4 . . 118.27(18) ?
    C3 C2 C1 . . 118.76(18) ?
    C4 C2 C1 . . 122.91(19) ?
    C2 C3 C10 . . 121.80(19) ?
    C2 C3 H3 . . 119.1 ?
    C10 C3 H3 . . 119.1 ?
    C5 C4 C9 . . 118.26(19) ?
    C5 C4 C2 . . 125.80(19) ?
    C9 C4 C2 . . 115.9(2) ?
    C6 C5 C4 . . 121.2(2) ?
    C6 C5 H5 . . 119.4 ?
    C4 C5 H5 . . 119.4 ?
    C5 C6 C7 . . 120.1(3) ?
    C5 C6 H6 . . 119.9 ?
    C7 C6 H6 . . 119.9 ?
    C8 C7 C6 . . 120.5(2) ?
    C8 C7 H7 . . 119.8 ?
    C6 C7 H7 . . 119.8 ?
    C7 C8 C9 . . 121.1(2) ?
    C7 C8 H8 . . 119.4 ?
    C9 C8 H8 . . 119.4 ?
    N1 C9 C8 . . 117.1(2) ?
    N1 C9 C4 . . 124.13(19) ?
    C8 C9 C4 . . 118.7(2) ?
    N1 C10 C3 . . 121.3(2) ?
    N1 C10 C11 . . 117.27(18) ?
    C3 C10 C11 . . 121.37(19) ?
    C14 C11 C12 . . 118.2(2) ?
    C14 C11 C10 . . 121.5(2) ?
    C12 C11 C10 . . 120.3(2) ?
    C13 C12 C11 . . 120.1(3) ?
    C13 C12 H12 . . 120.0 ?
    C11 C12 H12 . . 120.0 ?
    C16 C13 C12 . . 121.2(3) ?
    C16 C13 H13 . . 119.4 ?
    C12 C13 H13 . . 119.4 ?
    C15 C14 C11 . . 120.7(3) ?
    C15 C14 H14 . . 119.7 ?
    C11 C14 H14 . . 119.7 ?
    C16 C15 C14 . . 120.5(3) ?
    C16 C15 H15 . . 119.8 ?
    C14 C15 H15 . . 119.8 ?
    C13 C16 C15 . . 119.3(3) ?
    C13 C16 H16 . . 120.3 ?
    C15 C16 H16 . . 120.3 ?
    O4 C17 O3 . . 125.87(17) ?
    O4 C17 C18 . . 116.12(17) ?
    O3 C17 C18 . . 117.94(17) ?
    C19 C18 C20 . . 119.09(16) ?
    C19 C18 C17 . . 117.88(16) ?
    C20 C18 C17 . . 123.01(16) ?
    C18 C19 C26 . . 120.86(17) ?
    C18 C19 H19 . . 119.6 ?
    C26 C19 H19 . . 119.6 ?
    C21 C20 C25 . . 118.27(17) ?
    C21 C20 C18 . . 125.33(17) ?
    C25 C20 C18 . . 116.37(16) ?
    C22 C21 C20 . . 120.49(19) ?
    C22 C21 H21 . . 119.8 ?
    C20 C21 H21 . . 119.8 ?
    C21 C22 C23 . . 121.0(2) ?
    C21 C22 H22 . . 119.5 ?
    C23 C22 H22 . . 119.5 ?
    C24 C23 C22 . . 120.2(2) ?
    C24 C23 H23 . . 119.9 ?
    C22 C23 H23 . . 119.9 ?
    C23 C24 C25 . . 121.04(19) ?
    C23 C24 H24 . . 119.5 ?
    C25 C24 H24 . . 119.5 ?
    N2 C25 C24 . . 117.91(16) ?
    N2 C25 C20 . . 123.08(17) ?
    C24 C25 C20 . . 119.01(18) ?
    N2 C26 C19 . . 121.24(17) ?
    N2 C26 C27 . . 117.69(16) ?
    C19 C26 C27 . . 121.07(17) ?
    C30 C27 C28 . . 118.04(19) ?
    C30 C27 C26 . . 121.57(17) ?
    C28 C27 C26 . . 120.35(19) ?
    C29 C28 C27 . . 120.7(2) ?
    C29 C28 H28 . . 119.7 ?
    C27 C28 H28 . . 119.7 ?
    C32 C29 C28 . . 120.8(2) ?
    C32 C29 H29 . . 119.6 ?
    C28 C29 H29 . . 119.6 ?
    C27 C30 C31 . . 120.8(2) ?
    C27 C30 H30 . . 119.6 ?
    C31 C30 H30 . . 119.6 ?
    C32 C31 C30 . . 120.3(3) ?
    C32 C31 H31 . . 119.8 ?
    C30 C31 H31 . . 119.8 ?
    C29 C32 C31 . . 119.4(2) ?
    C29 C32 H32 . . 120.3 ?
    C31 C32 H32 . . 120.3 ?
    N3 C33 C34 . . 123.1(2) ?
    N3 C33 H33 . . 118.5 ?
    C34 C33 H33 . . 118.5 ?
    C35 C34 C33 . . 118.9(2) ?
    C35 C34 H34 . . 120.6 ?
    C33 C34 H34 . . 120.6 ?
    C34 C35 C36 . . 120.7(2) ?
    C34 C35 H35 . . 119.7 ?
    C36 C35 H35 . . 119.7 ?
    C35 C36 C37 . . 116.6(2) ?
    C35 C36 C38 . . 124.8(2) ?
    C37 C36 C38 . . 118.7(2) ?
    N3 C37 C36 . . 122.51(19) ?
    N3 C37 C41 . . 118.05(15) ?
    C36 C37 C41 . . 119.44(18) ?
    C39 C38 C36 . . 121.7(2) ?
    C39 C38 H38 . . 119.1 ?
    C36 C38 H38 . . 119.1 ?
    C38 C39 C40 . . 121.4(2) ?
    C38 C39 H39 . . 119.3 ?
    C40 C39 H39 . . 119.3 ?
    C42 C40 C41 . . 117.73(18) ?
    C42 C40 C39 . . 123.3(2) ?
    C41 C40 C39 . . 119.0(2) ?
    N4 C41 C40 . . 122.17(18) ?
    N4 C41 C37 . . 118.04(15) ?
    C40 C41 C37 . . 119.79(17) ?
    C43 C42 C40 . . 119.65(19) ?
    C43 C42 H42 . . 120.2 ?
    C40 C42 H42 . . 120.2 ?
    C42 C43 C44 . . 119.3(2) ?
    C42 C43 H43 . . 120.4 ?
    C44 C43 H43 . . 120.4 ?
    N4 C44 C43 . . 123.18(19) ?
    N4 C44 H44 . . 118.4 ?
    C43 C44 H44 . . 118.4 ?
loop_
    _geom_hbond_atom_site_label_D
    _geom_hbond_atom_site_label_H
    _geom_hbond_atom_site_label_A
    _geom_hbond_site_symmetry_A
    _geom_hbond_distance_DH
    _geom_hbond_distance_HA
    _geom_hbond_distance_DA
    _geom_hbond_angle_DHA
    _geom_hbond_publ_flag
    O5 H5A O2 . 0.85(2) 1.81(2) 2.630(2) 161(3) y
    O5 H5B N2 2_556 0.83(2) 2.04(2) 2.868(2) 176.03 y
    O6 H6A O1 4_565 0.89(5) 2.30(5) 3.175(3) 166.62 y
    O6 H6B N1 2_656 0.87(2) 2.23(2) 3.051(3) 156.67 y
data_global
_journal_date_recd_electronic     2011-09-23
_journal_date_accepted     2011-09-25
_journal_name_full     'Acta Crystallographica, Section E'
_journal_year     2011
_journal_volume     67
_journal_issue     10
_journal_page_first     m1464
_journal_page_last     m1465
_journal_paper_category     QM
_journal_coeditor_code     XU5330
_publ_contact_author_name     'Xing Li'
_publ_contact_author_address
;
Faculty of Materials Science and Chemical Engineering,
Ningbo University,
Ningbo, Zhejiang
315211, People's Republic of China
;
_publ_contact_author_email     'lix905@126.com, lixing@nbu.edu.cn'
_publ_contact_author_fax     '0086-574-87609987'
_publ_contact_author_phone     '0086-574-87600869'
_publ_section_title
;\
Bis(\m-2-phenylquinoline-4-carboxylato)bis[aqua(1,10-phenanthroline)(2-\
phenylquinoline-4-carboxylato)manganese(II)] dihydrate
;
loop_
    _publ_author_name
    _publ_author_address
    'Wei-Wei Li'
;
Faculty of Materials Science and Chemical Engineering,
Ningbo University,
Ningbo 315211,
People's Republic of China
;
    'Yue Bing'
;
Faculty of Materials Science and Chemical Engineering,
Ningbo University,
Ningbo 315211,
People's Republic of China
;
    'Mei-Qin Zha'
;
Faculty of Materials Science and Chemical Engineering,
Ningbo University,
Ningbo 315211,
People's Republic of China
;
    'Tian-Hua Li'
;
Faculty of Materials Science and Chemical Engineering,
Ningbo University,
Ningbo 315211,
People's Republic of China
;
    'Xing Li'
;
Faculty of Materials Science and Chemical Engineering,
Ningbo University,
Ningbo 315211,
People's Republic of China
;
