# Supplementary material for: Bis(μ-2-phenyl­quinoline-4-carboxyl­ato)bis­[aqua­(1,10-phenanthroline)(2-phenyl­quinoline-4-carboxyl­ato)manganese(II)] dihydrate
Source: Acta Crystallogr Sect E Struct Rep Online. 2011 Sep 30;67(Pt 10):m1464–5. doi: 10.1107/S1600536811039341 (PMC3201393; doi:10.1107/S1600536811039341)
Supplement: Supplementary file 2 [file e-67-m1464-Isup2.hkl]

# 
# h,k,l, Fc-squared, Fo-squared, sigma(Fo-squared) and status flag 
# 
data_I
_shelx_title ' mm in P2(1)/c' 
_shelx_refln_list_code          4 
_shelx_F_calc_maximum      436.22 
_exptl_crystal_F_000      1588.00 
_reflns_d_resolution_high  0.7689 
 
loop_ 
 _symmetry_equiv_pos_as_xyz 
 'x, y, z' 
 '-x, y+1/2, -z+1/2' 
 '-x, -y, -z' 
 'x, -y-1/2, z-1/2' 
 
_cell_length_a    14.9263 
_cell_length_b    13.8466 
_cell_length_c    17.7167 
_cell_angle_alpha  90.000 
_cell_angle_beta   96.919 
_cell_angle_gamma  90.000 
 
_shelx_F_squared_multiplier     1.000 
 
loop_ 
 _refln_index_h 
 _refln_index_k 
 _refln_index_l 
 _refln_F_squared_calc 
 _refln_F_squared_meas 
 _refln_F_squared_sigma 
 _refln_observed_status 
   2   0   0    50822.77    50370.40    868.53 o 
   3   0   0    23558.70    22242.59    384.62 o 
   4   0   0    16701.45    17844.88    309.87 o 
   5   0   0     9051.95     9062.51    160.78 o 
   6   0   0    28553.60    28794.40    616.16 o 
   7   0   0     9521.02     9770.84    175.35 o 
   8   0   0     2285.64     2081.37     94.60 o 
   9   0   0     1608.45     1538.03     66.47 o 
  10   0   0      227.80      268.77     14.31 o 
  11   0   0     1427.09     1547.81     39.65 o 
  12   0   0      212.10      287.70     24.24 o 
  13   0   0      731.75      698.95     49.23 o 
  14   0   0     1206.54     1306.06     70.72 o 
  15   0   0      681.54      666.96     52.48 o 
  16   0   0        0.06        3.25     20.12 o 
  17   0   0        1.40      -18.99     18.99 o 
  18   0   0        3.59      -20.24     20.24 o 
  19   0   0        9.42       52.85     29.61 o 
   1   1   0     6182.51     6566.77    103.59 o 
   2   1   0     3760.69     3500.82     54.40 o 
   3   1   0     2716.61     2756.50     36.29 o 
   4   1   0     6341.18     6417.86     87.99 o 
   5   1   0     4692.96     4785.12     67.65 o 
   6   1   0     2437.59     2545.95     36.12 o 
   7   1   0      706.74      776.37     18.61 o 
   8   1   0     1401.95     1358.55     23.16 o 
   9   1   0     1685.86     1739.88     31.71 o 
  10   1   0     1155.28     1301.08     25.63 o 
  11   1   0      311.06      306.15     14.35 o 
  12   1   0     2978.09     2747.41     64.84 o 
  13   1   0      784.40      813.46     73.08 o 
  14   1   0     1243.36     1053.72    104.64 o 
  15   1   0       27.22       15.11     26.61 o 
  16   1   0      149.79      187.29     22.78 o 
  17   1   0      274.89      350.51     30.66 o 
  18   1   0        2.64        8.05     17.61 o 
  19   1   0       25.79       34.68     19.28 o 
   0   2   0     3667.87     2042.03     89.86 o 
   1   2   0     2451.54     2442.22     35.64 o 
   2   2   0     2911.08     2523.15     36.53 o 
   3   2   0     3852.74     3701.12     52.63 o 
   4   2   0     1382.02     1235.77     18.74 o 
   5   2   0      554.47      624.76     11.81 o 
   6   2   0     2673.44     2836.34     39.70 o 
   7   2   0       40.11       23.16      4.68 o 
   8   2   0      156.87      176.26      7.46 o 
   9   2   0      282.91      275.93      9.47 o 
  10   2   0      508.29      513.75     16.19 o 
  11   2   0      213.42      177.52     14.62 o 
  12   2   0      940.40      953.65     30.76 o 
  13   2   0      499.78      447.94     40.67 o 
  14   2   0      302.23      263.54     20.97 o 
  15   2   0      112.53      105.08     19.05 o 
  16   2   0        0.36      -14.43     14.43 o 
  17   2   0        5.50        9.11     14.13 o 
  18   2   0       51.03       50.93     20.55 o 
  19   2   0       35.24       13.25     20.24 o 
   1   3   0       21.10       14.00      3.02 o 
   2   3   0      768.52      705.55     14.12 o 
   3   3   0     3769.59     3884.49     56.63 o 
   4   3   0       33.15       43.93      4.68 o 
   5   3   0      494.56      583.18     13.90 o 
   6   3   0     3126.30     3204.59     44.41 o 
   7   3   0        6.52        6.66      3.48 o 
   8   3   0      272.35      327.03      9.55 o 
   9   3   0      705.01      714.89     18.25 o 
  10   3   0      236.61      231.77     13.24 o 
  11   3   0      225.56      228.61     19.13 o 
  12   3   0        9.33        4.72     10.61 o 
  13   3   0      412.93      393.03     21.35 o 
  14   3   0      258.14      267.79     24.22 o 
  15   3   0      101.09      117.55     17.33 o 
  16   3   0      224.28      200.06     39.48 o 
  17   3   0        2.86      -12.55     14.53 o 
  18   3   0        8.63        8.12     16.83 o 
   0   4   0    74889.60    80691.76   1383.79 o 
   1   4   0    23772.26    24379.60    299.13 o 
   2   4   0     1080.65     1089.03     20.16 o 
   3   4   0       86.48       75.85      4.32 o 
   4   4   0      210.95      211.14      8.14 o 
   5   4   0      286.58      236.99      8.64 o 
   6   4   0     2313.91     2209.78     36.49 o 
   7   4   0     3064.74     3277.44     51.36 o 
   8   4   0     1350.36     1337.08     31.21 o 
   9   4   0        4.50        0.72      5.55 o 
  10   4   0       66.54       88.12     14.93 o 
  11   4   0      301.39      313.76     16.14 o 
  12   4   0       23.76       21.19      9.09 o 
  13   4   0      355.37      367.98     35.48 o 
  14   4   0      594.78      630.25     43.09 o 
  15   4   0       10.40       -2.61     13.46 o 
  16   4   0       14.55       23.44     13.65 o 
  17   4   0       63.37       51.94     19.43 o 
  18   4   0       18.85       25.41     18.99 o 
   1   5   0     4339.42     4134.12    104.71 o 
   2   5   0     4842.99     4741.25     63.73 o 
   3   5   0     2798.09     2793.57     40.02 o 
   4   5   0     7721.85     7434.64     96.51 o 
   5   5   0      899.62      819.01     20.17 o 
   6   5   0      835.30      923.14     20.00 o 
   7   5   0       63.81       54.70      8.49 o 
   8   5   0      350.56      356.05     15.61 o 
   9   5   0     2020.58     2149.30     45.82 o 
  10   5   0     1460.12     1481.57     36.42 o 
  11   5   0       67.73       53.57     10.14 o 
  12   5   0      125.83      103.57     19.84 o 
  13   5   0       38.52       26.48     11.07 o 
  14   5   0       40.42       29.32     15.00 o 
  15   5   0      327.50      340.58     26.45 o 
  16   5   0       23.43       35.16     15.69 o 
  17   5   0       48.98       20.87     17.73 o 
  18   5   0       19.79        7.37     17.65 o 
   0   6   0     1045.57     1010.58     27.66 o 
   1   6   0     6276.12     6395.56     93.13 o 
   2   6   0      319.11      304.91     10.91 o 
   3   6   0        2.77       12.04      4.21 o 
   4   6   0     6114.40     6106.58     81.56 o 
   5   6   0        8.72        9.41      4.88 o 
   6   6   0     1004.61      914.27     22.62 o 
   7   6   0     1023.40     1045.12     27.75 o 
   8   6   0     1650.63     1716.03     39.18 o 
   9   6   0        7.72       -5.16      7.15 o 
  10   6   0      556.57      532.66     21.35 o 
  11   6   0       12.08       20.04      9.39 o 
  12   6   0      842.89      852.48     29.34 o 
  13   6   0     1281.60     1285.15     52.82 o 
  14   6   0      915.81      894.58     34.90 o 
  15   6   0       23.72       24.95     15.11 o 
  16   6   0        0.44        0.15     14.12 o 
  17   6   0        0.02       -8.13     15.23 o 
  18   6   0       50.94       25.59     19.43 o 
   1   7   0     2398.33     2290.69     54.14 o 
   2   7   0     6459.99     6702.29     89.99 o 
   3   7   0       66.22       86.76      6.79 o 
   4   7   0     2033.21     2091.69     33.70 o 
   5   7   0      976.88     1034.00     20.35 o 
   6   7   0      673.95      676.94     18.43 o 
   7   7   0       94.31      127.35     11.50 o 
   8   7   0       63.38       44.50     12.19 o 
   9   7   0       77.60       47.69      9.85 o 
  10   7   0       12.10        6.55     13.78 o 
  11   7   0      460.37      450.84     22.90 o 
  12   7   0     1018.31     1079.67     34.08 o 
  13   7   0      418.07      414.32     22.42 o 
  14   7   0       58.54       44.58     14.42 o 
  15   7   0       51.65       61.43     15.87 o 
  16   7   0        2.76       -1.43     14.92 o 
  17   7   0       13.52       25.27     16.84 o 
   0   8   0    12363.27    13173.89    239.75 o 
   1   8   0     2940.46     3215.10     59.23 o 
   2   8   0      797.32      714.41     17.61 o 
   3   8   0        7.86        3.79      5.45 o 
   4   8   0      305.35      305.95     11.30 o 
   5   8   0      174.87      169.77     14.67 o 
   6   8   0     1831.66     1848.47     41.90 o 
   7   8   0     2018.50     2092.52     46.28 o 
   8   8   0     1853.71     1760.79     41.98 o 
   9   8   0        2.75       -3.37      8.60 o 
  10   8   0       64.71       84.29     12.58 o 
  11   8   0       62.30       70.81     12.48 o 
  12   8   0      468.70      423.23     22.69 o 
  13   8   0      573.03      621.84     32.46 o 
  14   8   0      164.32      158.72     18.89 o 
  15   8   0        0.23       -8.97     12.50 o 
  16   8   0        1.69        7.79     15.52 o 
  17   8   0       10.73       -1.12     28.04 o 
   1   9   0       74.28       55.37      8.90 o 
   2   9   0     1210.71     1172.12     35.09 o 
   3   9   0      136.06      145.50     10.32 o 
   4   9   0      437.96      470.74     16.55 o 
   5   9   0      199.56      177.79     11.27 o 
   6   9   0       55.00       50.60      9.79 o 
   7   9   0       16.20       22.94      8.97 o 
   8   9   0     1239.81     1207.17     34.69 o 
   9   9   0       56.36       50.47     11.73 o 
  10   9   0      241.20      251.97     21.89 o 
  11   9   0      230.58      259.20     18.96 o 
  12   9   0     1386.75     1484.60     49.69 o 
  13   9   0      112.79      125.23     16.98 o 
  14   9   0       29.86       61.79     15.89 o 
  15   9   0      317.33      355.60     26.59 o 
  16   9   0        0.84        1.72     21.90 o 
   0  10   0      860.38      847.83     30.88 o 
   1  10   0       50.19       46.18     11.88 o 
   2  10   0      225.48      238.90     14.60 o 
   3  10   0        7.61       10.77      8.60 o 
   4  10   0      430.28      435.46     27.84 o 
   5  10   0       41.99       34.26      9.52 o 
   6  10   0      319.92      333.34     27.52 o 
   7  10   0       37.17       26.56     10.04 o 
   8  10   0      116.51      128.76     14.17 o 
   9  10   0        0.17        7.69      9.62 o 
  10  10   0       17.04       15.55     10.82 o 
  11  10   0       17.69        8.75     11.90 o 
  12  10   0      191.51      160.21     31.42 o 
  13  10   0      116.51      148.38     18.31 o 
  14  10   0       73.33       36.45     24.20 o 
  15  10   0        1.27       -3.77     14.39 o 
  16  10   0        9.33      -13.25     16.56 o 
   1  11   0      169.28      179.65     16.89 o 
   2  11   0      183.92      146.10     11.16 o 
   3  11   0       18.45        4.19      9.03 o 
   4  11   0      288.65      307.51     16.87 o 
   5  11   0      469.65      484.23     22.40 o 
   6  11   0        4.36        3.36      9.67 o 
   7  11   0       25.11       23.14     10.93 o 
   8  11   0        0.12        6.11     10.31 o 
   9  11   0        2.16       -7.01      9.62 o 
  10  11   0        6.02        8.37     11.29 o 
  11  11   0      108.81      104.40     16.27 o 
  12  11   0      552.97      535.40     30.32 o 
  13  11   0      344.46      353.83     34.39 o 
  14  11   0      214.11      165.61     21.64 o 
  15  11   0        2.80        8.89     15.15 o 
   0  12   0     3346.28     3345.38     90.63 o 
   1  12   0      364.41      383.44     19.41 o 
   2  12   0        1.19       -5.70      8.28 o 
   3  12   0       10.76       -0.72     10.18 o 
   4  12   0        0.15       -1.80     10.15 o 
   5  12   0      405.36      424.02     21.91 o 
   6  12   0      322.93      290.30     25.50 o 
   7  12   0      416.62      422.93     22.56 o 
   8  12   0      171.38      175.68     17.96 o 
   9  12   0       36.09       33.81     12.78 o 
  10  12   0       24.41       12.10     12.38 o 
  11  12   0        3.57       11.58     14.99 o 
  12  12   0      186.11      203.35     21.25 o 
  13  12   0      227.82      226.85     22.33 o 
  14  12   0       44.05       99.27     27.49 o 
   1  13   0       34.63       42.64     10.74 o 
   2  13   0      412.32      432.33     19.72 o 
   3  13   0      241.37      294.73     20.09 o 
   4  13   0      567.40      577.77     25.46 o 
   5  13   0      263.17      288.90     28.42 o 
   6  13   0      231.00      229.77     24.27 o 
   7  13   0      119.13      126.75     16.31 o 
   8  13   0      244.33      262.85     25.21 o 
   9  13   0      225.89      263.98     27.10 o 
  10  13   0      223.16      200.97     20.05 o 
  11  13   0      446.41      472.61     45.09 o 
  12  13   0      825.41      939.14     77.49 o 
  13  13   0       75.37       19.33     23.22 o 
   0  14   0      552.41      562.51     35.82 o 
   1  14   0      611.23      582.19     25.57 o 
   2  14   0       39.73       17.34     10.81 o 
   3  14   0      133.86      138.40     16.05 o 
   4  14   0       30.96       12.57     12.11 o 
   5  14   0       79.15       79.12     14.47 o 
   6  14   0      376.71      384.97     22.95 o 
   7  14   0       81.70       92.15     16.26 o 
   8  14   0       32.88       35.39     22.41 o 
   9  14   0        4.71       12.99     17.26 o 
  10  14   0       19.69       -1.22     18.38 o 
  11  14   0       29.95       18.04     20.14 o 
  12  14   0       10.81       11.51     24.15 o 
   1  15   0       68.61       61.72     14.04 o 
   2  15   0       32.98        8.55     12.10 o 
   3  15   0        1.29      -11.38     11.38 o 
   4  15   0        4.87       -3.17     12.15 o 
   5  15   0       31.07       23.41     12.81 o 
   6  15   0       22.14        1.64     17.90 o 
   7  15   0       56.10       19.05     21.16 o 
   8  15   0       14.90      -10.47     36.95 o 
   9  15   0        2.28        2.51     19.79 o 
  10  15   0       12.82        6.40     20.50 o 
   0  16   0      167.21      197.73     27.08 o 
   1  16   0      133.14      157.17     20.83 o 
   2  16   0       64.72       65.87     22.88 o 
   3  16   0       23.87        9.39     17.17 o 
   4  16   0        8.43      -16.13     16.13 o 
   5  16   0        0.48      -17.60     17.60 o 
   6  16   0        0.46      -17.09     17.13 o 
   7  16   0        0.91      -17.58     17.58 o 
   8  16   0        4.89      -20.83     20.83 o 
   1  17   0        0.80      -18.21     18.21 o 
   2  17   0       26.78       28.48     21.82 o 
   3  17   0       14.88        2.33     20.41 o 
   4  17   0       73.78       88.92     25.24 o 
   5  17   0       20.74      -41.29     48.13 o 
   6  17   0        2.46      -17.97     44.85 o 
 -19   1   1        5.26       -3.91     18.15 o 
 -18   1   1       93.03       74.34     21.08 o 
 -17   1   1        0.40       -2.32     14.28 o 
 -16   1   1        3.14       -8.66     12.65 o 
 -15   1   1      300.52      312.96     26.46 o 
 -14   1   1      122.75      147.52     19.08 o 
 -13   1   1     3259.37     3403.95    127.32 o 
 -12   1   1      332.71      354.04     35.36 o 
 -11   1   1     1215.92     1215.54     31.04 o 
 -10   1   1      132.13      121.82      7.67 o 
  -9   1   1        2.86        3.84      3.86 o 
  -8   1   1       24.77       37.61      6.97 o 
  -7   1   1     5756.24     5765.35     75.60 o 
  -6   1   1     1140.86     1245.51     25.23 o 
  -5   1   1     3236.87     3380.97     50.31 o 
  -4   1   1      154.65      198.35      6.78 o 
  -3   1   1       67.78       63.42      6.48 o 
  -2   1   1    10634.94    10327.79    154.32 o 
  -1   1   1     1085.84     1261.71     24.45 o 
   0   1   1    21462.08    21516.76    370.83 o 
   1   1   1      149.25      203.44      7.19 o 
   2   1   1    13498.95    13707.94    181.78 o 
   3   1   1     2369.88     2336.57     44.40 o 
   4   1   1     2941.01     2908.16     39.06 o 
   5   1   1       29.27       40.52      4.75 o 
   6   1   1     4314.78     4304.34     69.44 o 
   7   1   1     3883.86     3798.45     56.46 o 
   8   1   1     1339.92     1288.44     22.62 o 
   9   1   1      618.14      599.91     14.67 o 
  10   1   1      880.30      799.11     17.85 o 
  11   1   1      187.02      178.17     11.15 o 
  12   1   1       36.35       44.51      8.95 o 
  13   1   1     1808.77     1869.00     51.02 o 
  14   1   1      476.51      463.20     29.35 o 
  15   1   1      343.03      382.51     40.67 o 
  16   1   1        1.31      -12.87     18.93 o 
  17   1   1        1.75       13.01     16.82 o 
  18   1   1        8.54       -5.25     15.15 o 
  19   1   1       17.06       23.92     19.84 o 
 -19   2   1       73.44       98.83     23.36 o 
 -18   2   1        4.39       17.95     21.24 o 
 -17   2   1       22.20       27.91     17.14 o 
 -16   2   1      166.55      160.50     22.35 o 
 -15   2   1      100.57       85.74     17.31 o 
 -14   2   1     1574.86     1686.64    100.02 o 
 -13   2   1     1221.76     1216.73     39.77 o 
 -12   2   1     1294.99     1268.94     39.04 o 
 -11   2   1      401.70      413.39     17.85 o 
 -10   2   1     1615.35     1611.83     31.67 o 
  -9   2   1     1598.47     1619.75     26.90 o 
  -8   2   1     2631.50     2672.15     39.06 o 
  -7   2   1     2992.64     2926.46     45.24 o 
  -6   2   1     1337.71     1337.00     35.24 o 
  -5   2   1      132.34      105.13      5.57 o 
  -4   2   1      353.36      357.18     11.63 o 
  -3   2   1     1105.84     1065.36     20.90 o 
  -2   2   1    15902.83    16036.56    238.91 o 
  -1   2   1     5669.79     5350.25     74.61 o 
   0   2   1      437.61      373.30      9.72 o 
   1   2   1     7484.40     7077.35     97.09 o 
   2   2   1      459.45      435.02     10.52 o 
   3   2   1    19159.79    19315.81    236.87 o 
   4   2   1    15931.24    15494.84    191.35 o 
   5   2   1      122.93      151.75      5.63 o 
   6   2   1     5214.93     5329.71     70.24 o 
   7   2   1      230.38      328.44      9.65 o 
   8   2   1       32.57       38.88      4.74 o 
   9   2   1     3587.89     3586.45     61.74 o 
  10   2   1      538.57      549.85     18.08 o 
  11   2   1        4.60        9.07      6.59 o 
  12   2   1     1507.14     1463.06     36.03 o 
  13   2   1     1378.54     1375.11     56.47 o 
  14   2   1       12.11        0.31     12.71 o 
  15   2   1      651.29      710.19     97.77 o 
  16   2   1      169.98      143.32     21.67 o 
  17   2   1       76.78       92.74     20.83 o 
  18   2   1       78.27       91.59     22.49 o 
  19   2   1      148.37      154.66     27.38 o 
 -19   3   1       30.62       33.25     21.10 o 
 -18   3   1        9.57      -15.39     15.39 o 
 -17   3   1      142.73      133.17     22.70 o 
 -16   3   1       33.31       28.15     23.93 o 
 -15   3   1        4.85        1.84     14.27 o 
 -14   3   1       18.35       33.54     14.41 o 
 -13   3   1      272.12      230.27     18.18 o 
 -12   3   1     1227.15     1251.25     33.18 o 
 -11   3   1       17.55       15.40      7.25 o 
 -10   3   1       17.76       19.60      6.97 o 
  -9   3   1      136.60      140.59     10.20 o 
  -8   3   1       46.37       49.19      6.57 o 
  -7   3   1     4421.16     4496.60     67.84 o 
  -6   3   1      200.25      170.97      9.27 o 
  -5   3   1      547.46      484.04     14.48 o 
  -4   3   1      736.40      757.62     20.40 o 
  -3   3   1     1249.03     1276.67     21.55 o 
  -2   3   1       70.12       53.32      5.77 o 
  -1   3   1    10189.19     9788.79    135.05 o 
   0   3   1    12150.03    11201.39    360.26 o 
   1   3   1      335.08      368.41      9.38 o 
   2   3   1     1145.49     1169.56     18.23 o 
   3   3   1       24.48       30.20      3.10 o 
   4   3   1      947.88      911.52     15.49 o 
   5   3   1     1582.75     1586.01     24.34 o 
   6   3   1     2922.39     2779.55     39.69 o 
   7   3   1     1086.52     1120.60     19.78 o 
   8   3   1     1775.45     1635.64     26.81 o 
   9   3   1       41.14       38.52      5.17 o 
  10   3   1      521.74      478.44     19.95 o 
  11   3   1     1771.06     1710.18     55.23 o 
  12   3   1      894.47      839.82     27.76 o 
  13   3   1     4094.98     3938.60    170.05 o 
  14   3   1     1156.21     1222.38    144.00 o 
  15   3   1       28.49       33.18     14.03 o 
  16   3   1       14.43      -12.20     12.20 o 
  17   3   1        3.51      -12.61     14.26 o 
  18   3   1        3.15        7.18     20.49 o 
 -18   4   1        6.35       -5.71     16.86 o 
 -17   4   1       19.87        3.64     15.79 o 
 -16   4   1        0.11        9.37     11.19 o 
 -15   4   1      253.01      235.66     24.25 o 
 -14   4   1        7.35      -10.34     13.11 o 
 -13   4   1        5.78       -0.47      9.37 o 
 -12   4   1       19.43       25.51      9.69 o 
 -11   4   1        3.29        6.77      7.93 o 
 -10   4   1      259.04      239.50     13.62 o 
  -9   4   1       15.08       28.48     10.60 o 
  -8   4   1        7.00       15.28      6.12 o 
  -7   4   1      331.50      398.60     15.17 o 
  -6   4   1     1391.36     1500.55     32.02 o 
  -5   4   1      267.55      279.23     13.53 o 
  -4   4   1     1562.54     1512.10     26.05 o 
  -3   4   1      349.70      320.77      8.13 o 
  -2   4   1     2334.69     2084.51     30.28 o 
  -1   4   1    31387.15    33510.68    453.00 o 
   0   4   1   190288.72   116290.55   4099.12 o 
   1   4   1    84338.36    87453.12   1318.99 o 
   2   4   1      443.45      522.89     11.78 o 
   3   4   1       58.81       52.00      3.99 o 
   4   4   1      427.16      430.54      9.98 o 
   5   4   1      278.39      325.94      8.74 o 
   6   4   1     1864.03     2018.01     30.79 o 
   7   4   1      497.64      567.49     12.78 o 
   8   4   1      544.85      567.42     14.22 o 
   9   4   1      115.01      117.55     10.18 o 
  10   4   1      186.80      184.97     19.60 o 
  11   4   1      502.98      547.17     23.19 o 
  12   4   1      646.29      616.78     44.48 o 
  13   4   1       35.99       53.61     11.28 o 
  14   4   1        0.06       -9.44      9.44 o 
  15   4   1        0.06        9.23     13.47 o 
  16   4   1       60.14       64.73     24.29 o 
  17   4   1        7.95       16.82     31.61 o 
  18   4   1      131.11      154.76     61.66 o 
 -18   5   1      133.83      151.75     25.92 o 
 -17   5   1        2.12      -20.03     50.23 o 
 -16   5   1        5.43       12.32     13.54 o 
 -15   5   1        4.91       -1.34     13.72 o 
 -14   5   1        3.88        5.69      9.81 o 
 -13   5   1     3392.69     3342.52     68.54 o 
 -12   5   1     4305.95     4453.60     85.00 o 
 -11   5   1      863.40      815.68     39.08 o 
 -10   5   1        0.30       -1.61      7.05 o 
  -9   5   1        3.50        4.30      6.48 o 
  -8   5   1        6.12        5.20      5.90 o 
  -7   5   1      569.70      458.78     16.86 o 
  -6   5   1     1333.81     1294.40     24.58 o 
  -5   5   1        3.89        6.16      4.06 o 
  -4   5   1       36.09       15.85      5.58 o 
  -3   5   1      104.73      134.60      6.10 o 
  -2   5   1     1754.57     1624.64     25.89 o 
  -1   5   1     2880.66     2942.12     46.31 o 
   0   5   1      760.04      739.49     16.73 o 
   1   5   1     2065.96     2039.21     33.97 o 
   2   5   1     1561.31     1575.12     25.32 o 
   3   5   1      183.59      167.80      6.89 o 
   4   5   1      243.75      229.35      8.00 o 
   5   5   1      112.11      142.89      6.48 o 
   6   5   1     2752.50     2876.69     42.05 o 
   7   5   1      670.45      568.75     15.66 o 
   8   5   1      922.21      933.25     29.93 o 
   9   5   1      100.62       97.23      9.90 o 
  10   5   1       60.14       48.66      9.09 o 
  11   5   1      178.10      168.40     20.40 o 
  12   5   1      354.99      365.67     21.07 o 
  13   5   1        5.30        1.29     11.25 o 
  14   5   1        6.45        5.74      9.86 o 
  15   5   1      102.01      139.73     20.05 o 
  16   5   1       33.18        7.72     14.89 o 
  17   5   1       14.12       33.29     18.49 o 
  18   5   1        0.57        1.23     17.40 o 
 -18   6   1       40.85       47.59     20.24 o 
 -17   6   1      238.39      223.50     24.63 o 
 -16   6   1       80.74      113.28     21.47 o 
 -15   6   1      722.61      772.45     40.31 o 
 -14   6   1      307.22      330.88     20.60 o 
 -13   6   1       39.32       47.18     12.04 o 
 -12   6   1      450.16      473.89     30.58 o 
 -11   6   1      350.37      395.73     35.51 o 
 -10   6   1      324.99      325.44     24.98 o 
  -9   6   1     1667.71     1616.54     38.62 o 
  -8   6   1     2686.83     2744.26     54.96 o 
  -7   6   1     1154.90     1111.57     36.20 o 
  -6   6   1      709.31      678.38     16.94 o 
  -5   6   1     1794.33     1749.91     31.82 o 
  -4   6   1     6613.43     6545.37     94.80 o 
  -3   6   1     2863.95     2629.57     39.11 o 
  -2   6   1     8454.54     8759.34    113.43 o 
  -1   6   1     1427.84     1468.05     27.81 o 
   0   6   1     1722.29     1872.05     33.50 o 
   1   6   1      571.64      606.31     15.66 o 
   2   6   1     3269.09     3209.05     46.42 o 
   3   6   1     1410.45     1301.69     22.98 o 
   4   6   1     6147.86     6352.09     84.71 o 
   5   6   1     7693.91     7467.09     98.44 o 
   6   6   1     4309.89     4177.78     65.00 o 
   7   6   1       16.62       22.67      5.85 o 
   8   6   1     1260.58     1330.62     33.17 o 
   9   6   1      607.87      660.54     23.59 o 
  10   6   1     1065.50     1039.20     30.21 o 
  11   6   1     1543.60     1563.86     39.74 o 
  12   6   1     1401.32     1342.42     48.65 o 
  13   6   1        6.25       15.93     11.75 o 
  14   6   1       23.85       17.37     19.97 o 
  15   6   1      296.20      261.69     23.81 o 
  16   6   1        5.05       -0.37     19.03 o 
  17   6   1      214.88      249.84     25.69 o 
  18   6   1       43.33      -11.47     17.03 o 
 -17   7   1       31.60       52.24     18.77 o 
 -16   7   1       20.41       35.85     18.21 o 
 -15   7   1        0.17      -13.40     13.40 o 
 -14   7   1       86.47       88.98     14.48 o 
 -13   7   1       21.67       17.86     11.66 o 
 -12   7   1      164.12      149.22     15.68 o 
 -11   7   1       27.91       34.64     10.85 o 
 -10   7   1       16.09        5.13     11.18 o 
  -9   7   1       40.42       22.18      9.11 o 
  -8   7   1     1225.35     1138.54     31.97 o 
  -7   7   1     3901.99     3621.45     68.29 o 
  -6   7   1     5629.38     5696.83     85.93 o 
  -5   7   1     1629.64     1612.98     31.15 o 
  -4   7   1     1100.00     1108.28     23.79 o 
  -3   7   1      225.20      195.70     10.06 o 
  -2   7   1      988.83     1137.94     22.06 o 
  -1   7   1    12605.57    12677.37    185.38 o 
   0   7   1    17536.44    17118.42    238.43 o 
   1   7   1    20360.66    20257.64    831.80 o 
   2   7   1      947.68      844.04     19.41 o 
   3   7   1      129.19      173.56      8.34 o 
   4   7   1      424.31      476.51     13.27 o 
   5   7   1     3704.02     3624.69     52.94 o 
   6   7   1     4594.70     4644.58     72.26 o 
   7   7   1     5890.80     5917.54    102.36 o 
   8   7   1     1972.33     2054.03     45.70 o 
   9   7   1      844.08      816.91     26.67 o 
  10   7   1      664.51      671.38     25.13 o 
  11   7   1       25.89       25.75     10.03 o 
  12   7   1      940.97      972.60     32.11 o 
  13   7   1     2098.88     2225.95     59.95 o 
  14   7   1      927.41      996.32     40.60 o 
  15   7   1      146.64      147.19     17.30 o 
  16   7   1       57.20       29.90     16.79 o 
  17   7   1       10.00       -7.93     15.47 o 
 -17   8   1       17.29       17.68     17.51 o 
 -16   8   1        6.57       -1.36     16.88 o 
 -15   8   1       37.35       33.68     13.97 o 
 -14   8   1       75.31       85.87     15.30 o 
 -13   8   1      186.43      179.17     17.92 o 
 -12   8   1        0.47        4.25     11.09 o 
 -11   8   1       37.44       18.62     21.37 o 
 -10   8   1      310.05      269.46     17.37 o 
  -9   8   1        3.60       -2.75      8.43 o 
  -8   8   1     1493.93     1422.78     36.86 o 
  -7   8   1       39.63       29.23      8.60 o 
  -6   8   1      117.15      140.87     11.74 o 
  -5   8   1      265.17      269.64     12.17 o 
  -4   8   1      242.39      232.63      9.95 o 
  -3   8   1       14.10       20.67      5.67 o 
  -2   8   1      218.93      216.11     10.18 o 
  -1   8   1     7950.31     8051.62    180.32 o 
   0   8   1    17677.75    18498.28    258.49 o 
   1   8   1     3963.24     4089.25    136.12 o 
   2   8   1       28.12       14.78      5.55 o 
   3   8   1      174.96      156.38      8.54 o 
   4   8   1      187.84      182.55     10.77 o 
   5   8   1      154.72      151.21     10.04 o 
   6   8   1      367.76      398.83     15.30 o 
   7   8   1       20.74       23.75      8.66 o 
   8   8   1      275.93      265.00     16.22 o 
   9   8   1        2.45       -1.54      8.55 o 
  10   8   1      971.52      984.49     43.32 o 
  11   8   1       14.81       20.84     11.19 o 
  12   8   1        0.81       -9.89      9.89 o 
  13   8   1      634.98      664.89     31.46 o 
  14   8   1        7.65        6.58     12.77 o 
  15   8   1       46.69       39.10     20.67 o 
  16   8   1        7.20       18.66     13.62 o 
  17   8   1       33.78       14.10     26.71 o 
 -16   9   1       58.68       70.80     18.12 o 
 -15   9   1       18.03       -9.72     20.23 o 
 -14   9   1        2.67        3.25     18.74 o 
 -13   9   1       15.40       -0.05     12.30 o 
 -12   9   1      377.50      379.24     22.91 o 
 -11   9   1      116.09      132.30     24.54 o 
 -10   9   1        7.27       18.73     10.38 o 
  -9   9   1        1.53        0.86      8.83 o 
  -8   9   1      169.74      140.48     13.85 o 
  -7   9   1      265.37      265.90     16.35 o 
  -6   9   1      257.72      258.91     15.60 o 
  -5   9   1       10.25        2.56      5.96 o 
  -4   9   1       40.01       34.41      7.31 o 
  -3   9   1        0.04       -6.03      6.03 o 
  -2   9   1      227.89      261.37     11.61 o 
  -1   9   1      119.47       98.68      8.84 o 
   0   9   1       40.91       32.22      6.33 o 
   1   9   1        4.82        4.71      4.19 o 
   2   9   1        4.60       -1.91      4.65 o 
   3   9   1      151.99      145.32     10.31 o 
   4   9   1      180.25      195.44     11.42 o 
   5   9   1       38.07       30.07      7.38 o 
   6   9   1      116.80      133.39     12.50 o 
   7   9   1       13.69        2.27      7.79 o 
   8   9   1     1607.08     1613.18     41.29 o 
   9   9   1      277.42      292.79     20.37 o 
  10   9   1       77.87       59.72     12.34 o 
  11   9   1       14.64        3.56     18.81 o 
  12   9   1      797.51      754.14     38.27 o 
  13   9   1      144.47      111.87     17.55 o 
  14   9   1        1.99       -8.03     12.29 o 
  15   9   1       19.42       11.43     15.60 o 
  16   9   1        1.13       18.21     14.77 o 
 -16  10   1       23.84       14.24     16.97 o 
 -15  10   1      363.57      388.48     39.46 o 
 -14  10   1        4.99        8.73     13.11 o 
 -13  10   1       95.04       68.49     15.38 o 
 -12  10   1      315.55      358.97     23.01 o 
 -11  10   1       27.16       22.17     12.22 o 
 -10  10   1       57.33       61.26     14.52 o 
  -9  10   1      395.01      365.78     20.85 o 
  -8  10   1       69.01       58.24     12.06 o 
  -7  10   1       11.08       11.80      9.35 o 
  -6  10   1       23.10        9.63     11.69 o 
  -5  10   1      367.91      352.98     18.21 o 
  -4  10   1      213.31      233.87     12.99 o 
  -3  10   1     1700.40     1717.33     60.46 o 
  -2  10   1      144.64      160.78     10.32 o 
  -1  10   1       80.22       60.83     10.11 o 
   0  10   1      156.07      148.41     10.03 o 
   1  10   1        4.56        6.69      5.00 o 
   2  10   1      825.57      808.50     23.16 o 
   3  10   1       81.01       90.12     12.48 o 
   4  10   1       94.05       89.20      9.86 o 
   5  10   1     1146.67     1261.84     35.68 o 
   6  10   1      507.87      524.94     22.12 o 
   7  10   1       18.89       20.54      9.83 o 
   8  10   1      388.51      398.39     20.88 o 
   9  10   1      373.62      353.51     21.19 o 
  10  10   1      123.54      116.42     14.89 o 
  11  10   1      371.03      381.69     22.56 o 
  12  10   1        8.61        1.72     12.45 o 
  13  10   1      160.45      146.44     18.79 o 
  14  10   1       49.91       34.67     14.78 o 
  15  10   1      112.69      131.15     25.36 o 
 -15  11   1        0.05       -8.86     26.25 o 
 -14  11   1      131.90      122.40     19.15 o 
 -13  11   1      202.38      220.17     21.31 o 
 -12  11   1       31.28       24.70     14.14 o 
 -11  11   1      181.93      193.85     18.72 o 
 -10  11   1       56.58       66.51     18.51 o 
  -9  11   1       59.34       65.95     13.24 o 
  -8  11   1      479.94      494.97     24.53 o 
  -7  11   1        2.52        6.33      9.75 o 
  -6  11   1      600.14      596.10     24.43 o 
  -5  11   1      115.77       98.01     13.27 o 
  -4  11   1      877.46      913.35     25.71 o 
  -3  11   1       57.70       67.14     10.00 o 
  -2  11   1       10.14        6.21      7.64 o 
  -1  11   1      197.64      213.45     14.76 o 
   0  11   1     1643.09     1652.54     49.61 o 
   1  11   1     2371.28     2367.73     72.48 o 
   2  11   1     2853.29     2911.91     54.58 o 
   3  11   1      110.22       73.21     12.51 o 
   4  11   1       94.67       72.58     10.51 o 
   5  11   1      671.77      640.38     24.80 o 
   6  11   1      156.53      160.64     26.22 o 
   7  11   1     1383.02     1435.76     39.72 o 
   8  11   1      569.68      591.70     25.63 o 
   9  11   1       57.01       31.21     11.62 o 
  10  11   1       11.97        8.96     11.73 o 
  11  11   1        3.28       -7.05     11.39 o 
  12  11   1        5.26       33.82     15.13 o 
  13  11   1       37.47       52.87     38.17 o 
  14  11   1      133.16      149.41     25.18 o 
  15  11   1       24.07       -5.88     19.62 o 
 -14  12   1        9.94       -5.86     15.75 o 
 -13  12   1       26.32       28.32     21.73 o 
 -12  12   1       15.98       14.07     16.54 o 
 -11  12   1        5.17        2.19     13.27 o 
 -10  12   1       79.81       76.64     15.32 o 
  -9  12   1      510.76      531.44     26.22 o 
  -8  12   1      313.76      322.41     26.03 o 
  -7  12   1      245.91      261.31     19.11 o 
  -6  12   1        1.10        9.49     10.09 o 
  -5  12   1        1.98       -4.90      9.59 o 
  -4  12   1      105.47       76.20     12.45 o 
  -3  12   1      450.58      486.18     19.70 o 
  -2  12   1      210.57      193.89     14.10 o 
  -1  12   1       56.49       27.07      8.78 o 
   0  12   1      550.18      573.09     29.95 o 
   1  12   1     1493.86     1440.85     35.40 o 
   2  12   1      347.31      413.26     26.06 o 
   3  12   1     1036.13      966.44     32.00 o 
   4  12   1      224.45      217.38     26.48 o 
   5  12   1      262.73      241.64     17.54 o 
   6  12   1      376.14      327.17     20.22 o 
   7  12   1       27.55       22.71     12.44 o 
   8  12   1        3.73       10.97     14.59 o 
   9  12   1      202.89      229.41     30.75 o 
  10  12   1       42.01       38.66     13.50 o 
  11  12   1        7.05       -3.38     17.33 o 
  12  12   1       18.07       13.09     20.27 o 
  13  12   1        4.76        9.73     22.14 o 
  14  12   1       20.85       37.95     21.44 o 
 -13  13   1      199.82      181.33     22.07 o 
 -12  13   1      194.67      172.69     22.85 o 
 -11  13   1      185.10      205.78     28.64 o 
 -10  13   1        0.94       -4.71     12.06 o 
  -9  13   1        0.01       -1.33     11.79 o 
  -8  13   1       15.57        8.86     11.87 o 
  -7  13   1       40.40       48.11     16.66 o 
  -6  13   1        2.68       -4.21     13.88 o 
  -5  13   1       14.36        7.52     10.89 o 
  -4  13   1      134.74      144.13     19.73 o 
  -3  13   1       39.03       33.51     15.71 o 
  -2  13   1       30.86       23.85     10.23 o 
  -1  13   1       41.20       34.40     14.10 o 
   0  13   1        6.05        7.72     12.60 o 
   1  13   1       34.13       41.08     11.25 o 
   2  13   1      421.78      452.64     27.34 o 
   3  13   1        0.73       -8.57      8.89 o 
   4  13   1       29.58       42.36     18.12 o 
   5  13   1        4.62       11.92     11.45 o 
   6  13   1       71.57       52.02     13.57 o 
   7  13   1        0.96       -4.80     14.16 o 
   8  13   1        1.51      -13.99     14.68 o 
   9  13   1        0.33        1.80     16.08 o 
  10  13   1        0.04      -13.35     25.70 o 
  11  13   1        0.01       -5.21     18.99 o 
  12  13   1       16.41       54.34     25.05 o 
  13  13   1        0.02       10.87     19.58 o 
 -12  14   1       96.68       83.79     41.98 o 
 -11  14   1       40.90       43.87     16.21 o 
 -10  14   1       25.55       21.56     14.73 o 
  -9  14   1        9.13       -6.96     13.14 o 
  -8  14   1        7.10       -0.52     12.47 o 
  -7  14   1        6.15       -4.32     11.80 o 
  -6  14   1        9.18       -0.42     11.77 o 
  -5  14   1      143.89      142.41     17.17 o 
  -4  14   1      129.30      127.39     18.45 o 
  -3  14   1       68.39       66.10     16.96 o 
  -2  14   1      301.91      267.13     17.12 o 
  -1  14   1      344.76      342.43     21.03 o 
   0  14   1       18.29        4.11     11.12 o 
   1  14   1      206.96      239.97     19.76 o 
   2  14   1      432.27      404.10     36.26 o 
   3  14   1       89.32      107.10     15.44 o 
   4  14   1      227.48      188.71     17.68 o 
   5  14   1      617.26      663.07     28.81 o 
   6  14   1       87.78       83.41     30.32 o 
   7  14   1        2.52      -10.55     15.83 o 
   8  14   1       23.69       -4.16     16.84 o 
   9  14   1       32.21       61.92     24.72 o 
  10  14   1       49.57       48.72     24.10 o 
  11  14   1       60.48       29.20     22.36 o 
 -10  15   1       94.01       91.47     25.37 o 
  -9  15   1        2.03      -12.96     16.56 o 
  -8  15   1        9.44       -8.24     13.72 o 
  -7  15   1       20.00       17.31     14.99 o 
  -6  15   1       59.41       72.99     17.84 o 
  -5  15   1       58.08       58.07     17.84 o 
  -4  15   1        3.68       -1.57     12.05 o 
  -3  15   1        0.40      -10.06     12.24 o 
  -2  15   1       20.89        8.98     11.49 o 
  -1  15   1       18.25       13.69     10.93 o 
   0  15   1      146.66      153.98     26.93 o 
   1  15   1      117.50       84.09     22.78 o 
   2  15   1      109.07       15.42     30.93 o 
   3  15   1       71.61       38.98     18.02 o 
   4  15   1      184.35      155.07     47.98 o 
   5  15   1       32.99       15.83     16.99 o 
   6  15   1       15.50      -11.00     28.57 o 
   7  15   1      105.57       73.02     22.19 o 
   8  15   1       20.99       -9.29     25.84 o 
   9  15   1       39.52      100.92     27.37 o 
  10  15   1       12.86        8.03     31.42 o 
  -8  16   1       45.41       52.04     22.35 o 
  -7  16   1       32.23        6.65     22.73 o 
  -6  16   1        1.82       -8.60     13.79 o 
  -5  16   1        0.45      -12.41     12.41 o 
  -4  16   1        2.28      -11.70     12.24 o 
  -3  16   1        2.37      -12.61     12.61 o 
  -2  16   1        0.87        6.42     14.62 o 
  -1  16   1      315.62      295.58     51.17 o 
   0  16   1     1132.19      991.67     41.81 o 
   1  16   1      980.32      923.26     40.43 o 
   2  16   1      186.02      184.27     27.72 o 
   3  16   1       26.80       -0.08     37.77 o 
   4  16   1       61.30       50.15     21.16 o 
   5  16   1       62.46       34.20     19.89 o 
   6  16   1       16.14       32.46     22.56 o 
   7  16   1        1.84       -9.56     20.16 o 
   8  16   1        0.31      -16.74     20.16 o 
  -6  17   1        0.18      -25.43     25.43 o 
  -5  17   1       11.37       13.61     20.15 o 
  -4  17   1        3.06      -29.36     29.36 o 
  -3  17   1        0.95        6.88     18.14 o 
  -2  17   1       10.62      -10.00     29.49 o 
  -1  17   1        3.34       -6.27     20.44 o 
   0  17   1        3.79       14.00     20.49 o 
   1  17   1       14.45       12.27     19.86 o 
   2  17   1       21.11       31.13     22.10 o 
   3  17   1       17.61       20.20     21.04 o 
   4  17   1       37.25       46.91     25.10 o 
   5  17   1       31.61        8.39     33.24 o 
   6  17   1        2.85        1.74     22.09 o 
 -19   0   2        5.87       51.23     29.24 o 
 -18   0   2      263.89      302.62     43.73 o 
 -17   0   2      178.05      213.28     36.86 o 
 -16   0   2       11.88       52.23     23.49 o 
 -15   0   2       30.23       30.74     20.62 o 
 -14   0   2     1466.19     1308.69     70.72 o 
 -13   0   2       21.33        7.25     16.24 o 
 -12   0   2     1150.66     1059.81     42.70 o 
 -11   0   2     1073.56     1017.66     38.89 o 
 -10   0   2     1006.40      980.19     27.97 o 
  -9   0   2      687.37      674.49     21.34 o 
  -8   0   2      136.24      112.76      8.65 o 
  -7   0   2     5739.57     5406.32    100.99 o 
  -6   0   2    15884.56    15379.51    302.45 o 
  -5   0   2     6322.36     6594.38    119.09 o 
  -4   0   2     5491.77     5360.54     96.74 o 
  -3   0   2      106.02       68.61      5.63 o 
  -2   0   2       24.87       14.54      3.68 o 
  -1   0   2     1336.55     1432.95     36.65 o 
   0   0   2        5.81        1.62      2.34 o 
   1   0   2    22365.44    20160.51    347.37 o 
   2   0   2     1322.12     1336.80     26.90 o 
   3   0   2    10748.74    11705.33    339.23 o 
   4   0   2     1329.20     1375.98    171.18 o 
   5   0   2      246.86      247.91     10.71 o 
   6   0   2    13994.63    13952.02    245.69 o 
   7   0   2     8594.96     8579.86    156.09 o 
   8   0   2     1745.08     1785.11     41.05 o 
   9   0   2     4880.56     5214.87    158.32 o 
  10   0   2     3863.20     3737.85     77.26 o 
  11   0   2       81.58      105.47     11.65 o 
  12   0   2      660.69      682.21     34.58 o 
  13   0   2     4342.61     4057.00    150.69 o 
  14   0   2      869.22      909.23     57.85 o 
  15   0   2      942.89     1015.81     62.97 o 
  16   0   2      720.79      685.08     54.98 o 
  17   0   2        5.94       37.73     24.61 o 
  18   0   2       60.02       66.72     30.61 o 
 -19   1   2       40.46       52.03     27.68 o 
 -18   1   2       29.54       45.07     18.88 o 
 -17   1   2       48.07       30.35     19.24 o 
 -16   1   2       39.78       46.87     26.30 o 
 -15   1   2      569.48      620.61     35.25 o 
 -14   1   2      592.80      579.18     32.69 o 
 -13   1   2       54.43       43.24     12.22 o 
 -12   1   2     2943.23     2902.75     67.20 o 
 -11   1   2     2371.92     2292.35     41.57 o 
 -10   1   2      465.63      537.30     18.22 o 
  -9   1   2      353.01      375.75     10.85 o 
  -8   1   2     4573.56     4377.53     66.55 o 
  -7   1   2    12451.13    12970.31    162.71 o 
  -6   1   2     1851.41     1852.07     27.53 o 
  -5   1   2       69.42       67.30      3.99 o 
  -4   1   2    11398.51    11273.24    140.03 o 
  -3   1   2     1015.97     1028.47     17.38 o 
  -2   1   2      110.97      107.10      6.43 o 
  -1   1   2    30178.47    30074.39    606.60 o 
   0   1   2     2966.10     2973.64     42.18 o 
   1   1   2     1195.19     1087.47     19.30 o 
   2   1   2     4685.44     4732.10     66.13 o 
   3   1   2     5557.08     5314.50     67.82 o 
   4   1   2     4761.58     4764.24     61.77 o 
   5   1   2    17380.32    17285.51    242.35 o 
   6   1   2     8502.16     8788.60    122.93 o 
   7   1   2       13.51       20.88      4.95 o 
   8   1   2       19.15       16.45      4.24 o 
   9   1   2      935.74      994.10     19.97 o 
  10   1   2      284.80      328.74     11.92 o 
  11   1   2     3696.37     3679.16     60.80 o 
  12   1   2     1425.13     1403.21     34.51 o 
  13   1   2     2500.98     2385.74     62.00 o 
  14   1   2       15.50       10.57     18.55 o 
  15   1   2      156.48      172.85     55.91 o 
  16   1   2      118.25      108.18     20.34 o 
  17   1   2      271.92      267.40     40.55 o 
  18   1   2        4.03       25.54     18.18 o 
 -19   2   2        4.39       -2.40     16.54 o 
 -18   2   2        4.71      -13.78     13.78 o 
 -17   2   2       20.33       25.60     16.17 o 
 -16   2   2       54.15       58.37     17.13 o 
 -15   2   2       80.91       73.22     20.74 o 
 -14   2   2      143.36       87.79     14.71 o 
 -13   2   2      888.70      941.05     34.23 o 
 -12   2   2      138.01      148.12     12.42 o 
 -11   2   2      584.02      551.33     19.75 o 
 -10   2   2        0.83        0.57      5.63 o 
  -9   2   2      158.08      139.90      9.91 o 
  -8   2   2        1.46        1.04      3.15 o 
  -7   2   2       62.37       65.25      6.26 o 
  -6   2   2     2791.55     2720.98     42.93 o 
  -5   2   2      573.21      597.81     13.29 o 
  -4   2   2     1070.39     1238.46     24.34 o 
  -3   2   2       31.31       23.33      2.64 o 
  -2   2   2      213.33      239.90     12.28 o 
  -1   2   2       69.98       68.94      4.11 o 
   0   2   2      482.60      563.71      9.60 o 
   1   2   2      137.16      175.54      6.47 o 
   2   2   2      240.67      253.10      6.41 o 
   3   2   2     4127.69     3892.70     51.09 o 
   4   2   2       79.01       77.48      4.23 o 
   5   2   2     4187.12     4108.79     55.05 o 
   6   2   2     5318.29     5771.34     83.28 o 
   7   2   2       13.02        8.00      3.87 o 
   8   2   2       25.43       47.28      5.94 o 
   9   2   2        5.00        9.07      4.56 o 
  10   2   2      695.47      738.34     17.32 o 
  11   2   2     1109.74     1080.94     44.42 o 
  12   2   2      138.26      133.58     30.82 o 
  13   2   2      144.63      156.28     13.36 o 
  14   2   2       54.21       48.60     13.18 o 
  15   2   2      111.00      185.83     27.30 o 
  16   2   2        0.24       -3.09     14.52 o 
  17   2   2        0.40      -15.37     15.37 o 
  18   2   2        7.73        0.64     17.44 o 
 -19   3   2       45.97       66.74     22.93 o 
 -18   3   2        0.41      -14.56     15.81 o 
 -17   3   2       11.70        0.76     15.10 o 
 -16   3   2        1.79       -0.40     17.18 o 
 -15   3   2       26.25       11.88     21.94 o 
 -14   3   2      372.56      402.82     24.08 o 
 -13   3   2      884.88      894.48     34.07 o 
 -12   3   2     2068.31     2026.27     45.20 o 
 -11   3   2      220.84      222.48     13.48 o 
 -10   3   2        6.09        9.45      8.82 o 
  -9   3   2      122.04      140.60     12.14 o 
  -8   3   2     2509.60     2380.27     46.64 o 
  -7   3   2      412.62      465.26     16.95 o 
  -6   3   2       98.29      130.51      6.86 o 
  -5   3   2      437.78      431.28     13.56 o 
  -4   3   2      568.40      601.62     15.49 o 
  -3   3   2     1447.03     1406.92     23.59 o 
  -2   3   2     6316.98     6021.21     84.73 o 
  -1   3   2      182.71      188.75      7.77 o 
   0   3   2     8377.20     8261.15    112.34 o 
   1   3   2    24052.06    23361.66    314.50 o 
   2   3   2     2682.79     2709.15     39.91 o 
   3   3   2     4997.18     5047.05     70.82 o 
   4   3   2     5002.16     4821.38     63.44 o 
   5   3   2      633.99      651.12     13.78 o 
   6   3   2    12917.25    13752.44    186.47 o 
   7   3   2      469.12      527.39     13.22 o 
   8   3   2       40.68       33.25      5.28 o 
   9   3   2      427.58      422.09     15.72 o 
  10   3   2      145.87      111.04     12.47 o 
  11   3   2      136.62      121.99     11.32 o 
  12   3   2     1302.67     1474.92     37.14 o 
  13   3   2        1.15        5.88      9.12 o 
  14   3   2        4.64       -1.46     10.77 o 
  15   3   2      218.14      172.03     32.43 o 
  16   3   2       23.43       10.06     19.93 o 
  17   3   2       53.24       67.61     20.37 o 
  18   3   2       40.78       18.72     18.76 o 
 -18   4   2       95.66      102.89     22.66 o 
 -17   4   2      115.62      111.55     22.10 o 
 -16   4   2      136.61      144.02     22.57 o 
 -15   4   2       14.08       -7.37     14.37 o 
 -14   4   2      145.59      124.61     16.83 o 
 -13   4   2       14.96       26.51     14.95 o 
 -12   4   2        4.75        5.95      9.22 o 
 -11   4   2        5.00        3.65      7.51 o 
 -10   4   2      745.83      771.74     23.83 o 
  -9   4   2       67.29       78.07      9.05 o 
  -8   4   2      537.97      583.23     18.92 o 
  -7   4   2     1859.93     2044.61     43.75 o 
  -6   4   2       58.46       83.12      7.64 o 
  -5   4   2     1969.34     1816.58     58.12 o 
  -4   4   2       41.03       33.21      4.35 o 
  -3   4   2        6.35       12.54      2.68 o 
  -2   4   2     1766.72     1801.73     30.46 o 
  -1   4   2      180.43      203.21      7.05 o 
   0   4   2      157.74      229.86     15.28 o 
   1   4   2       20.76       31.74      3.86 o 
   2   4   2     1618.61     1525.05     23.74 o 
   3   4   2      209.35      200.41      6.79 o 
   4   4   2     2103.20     2314.46     33.86 o 
   5   4   2      116.12      161.95      8.26 o 
   6   4   2     3287.70     3218.48     45.97 o 
   7   4   2     2404.58     2325.80     35.56 o 
   8   4   2     2924.79     2892.15     45.93 o 
   9   4   2      365.51      331.94     17.34 o 
  10   4   2       77.54       65.93     11.31 o 
  11   4   2       36.40       42.12      9.40 o 
  12   4   2      586.53      568.04     26.75 o 
  13   4   2     1526.75     1658.77     41.97 o 
  14   4   2     1419.18     1433.29     39.64 o 
  15   4   2      124.22      111.08     17.86 o 
  16   4   2       68.83       83.24     17.76 o 
  17   4   2       12.26        6.75     16.15 o 
  18   4   2       38.43       68.74     21.15 o 
 -18   5   2       12.77       -1.70     16.18 o 
 -17   5   2       55.36       39.02     32.11 o 
 -16   5   2      204.62      232.63     33.31 o 
 -15   5   2     1152.62     1094.90     41.83 o 
 -14   5   2      223.28      249.97     17.76 o 
 -13   5   2     1196.59     1236.72     36.17 o 
 -12   5   2      319.24      329.98     20.56 o 
 -11   5   2        4.53        1.04     12.53 o 
 -10   5   2     1367.93     1388.09     35.11 o 
  -9   5   2      645.89      628.87     24.24 o 
  -8   5   2     3149.28     3224.88     61.00 o 
  -7   5   2     2170.05     2094.55     42.84 o 
  -6   5   2     1998.47     1978.80     40.35 o 
  -5   5   2     1503.92     1426.12     26.05 o 
  -4   5   2     1916.59     1979.37     29.84 o 
  -3   5   2     2003.88     1982.86     40.42 o 
  -2   5   2     3109.91     3018.37     42.79 o 
  -1   5   2    15122.98    14626.62    198.20 o 
   0   5   2     3709.25     3724.29     55.63 o 
   1   5   2      151.47      162.62      7.34 o 
   2   5   2     1360.71     1277.89     21.69 o 
   3   5   2       19.80       22.42      3.87 o 
   4   5   2     3331.29     3305.15     46.90 o 
   5   5   2      512.93      427.09     11.24 o 
   6   5   2     3700.38     3683.54     63.73 o 
   7   5   2       62.83       47.47      5.04 o 
   8   5   2       13.02        7.76      5.16 o 
   9   5   2      775.77      781.39     27.28 o 
  10   5   2      545.81      559.51     27.48 o 
  11   5   2     1015.11      988.37     41.87 o 
  12   5   2      871.83      939.33     30.21 o 
  13   5   2     1899.55     1844.77     45.78 o 
  14   5   2       82.69       41.45     10.34 o 
  15   5   2       29.81       10.98     17.14 o 
  16   5   2       56.33       18.09     14.71 o 
  17   5   2       81.53      100.62     29.61 o 
  18   5   2        2.85       23.16     25.24 o 
 -18   6   2        6.66      -19.74     19.74 o 
 -17   6   2       37.78       23.59     18.55 o 
 -16   6   2        0.05      -18.06     18.06 o 
 -15   6   2       37.99       29.56     15.50 o 
 -14   6   2        7.08       -3.46     10.36 o 
 -13   6   2      331.65      315.57     19.64 o 
 -12   6   2       92.94      120.94     14.07 o 
 -11   6   2        3.63       -8.03      8.03 o 
 -10   6   2       50.04       41.83      9.66 o 
  -9   6   2       81.37       67.88     10.06 o 
  -8   6   2      102.72       97.01     10.28 o 
  -7   6   2      359.89      358.04     15.87 o 
  -6   6   2      624.31      564.79     16.19 o 
  -5   6   2      846.29      860.82     19.16 o 
  -4   6   2      432.31      436.06     11.64 o 
  -3   6   2       84.46       86.12      6.77 o 
  -2   6   2       52.69       88.17     10.04 o 
  -1   6   2       97.40      134.37      7.23 o 
   0   6   2      863.52      838.41     18.86 o 
   1   6   2       88.17       78.22      6.38 o 
   2   6   2     1881.31     2075.08     32.67 o 
   3   6   2     1826.61     1810.68     32.43 o 
   4   6   2       64.41       60.29      5.64 o 
   5   6   2     2495.04     2500.19     44.68 o 
   6   6   2     2112.00     2218.76     35.21 o 
   7   6   2      946.39     1037.26     23.52 o 
   8   6   2      349.34      316.26     21.07 o 
   9   6   2      722.97      733.59     35.05 o 
  10   6   2      120.79      123.81     13.24 o 
  11   6   2       58.20       35.42     16.34 o 
  12   6   2       50.15       72.18     19.25 o 
  13   6   2       22.30        6.36     10.45 o 
  14   6   2      155.54      164.78     16.72 o 
  15   6   2      127.74      148.14     16.51 o 
  16   6   2        0.31        8.40     15.35 o 
  17   6   2       27.56       10.70     16.70 o 
 -17   7   2        2.98        6.48     31.42 o 
 -16   7   2        1.05       -5.47     14.52 o 
 -15   7   2       38.78       40.94     14.34 o 
 -14   7   2      110.17       76.09     14.05 o 
 -13   7   2       99.04      106.43     15.04 o 
 -12   7   2        0.80       -4.14     10.28 o 
 -11   7   2      163.80      179.72     15.77 o 
 -10   7   2       43.58       39.45     10.50 o 
  -9   7   2      415.99      407.94     21.32 o 
  -8   7   2       75.73       61.74      9.55 o 
  -7   7   2       97.68       99.42     12.10 o 
  -6   7   2     1279.81     1253.81     31.66 o 
  -5   7   2        7.40        3.96      4.53 o 
  -4   7   2       70.25       71.68      6.12 o 
  -3   7   2      323.04      330.42     10.99 o 
  -2   7   2     2285.47     2283.91     44.90 o 
  -1   7   2      245.69      230.36      9.70 o 
   0   7   2      657.15      733.48     17.12 o 
   1   7   2        9.09       12.19      5.73 o 
   2   7   2      331.17      312.98     11.00 o 
   3   7   2      130.80      122.84      7.43 o 
   4   7   2       89.72       84.66      6.65 o 
   5   7   2     1126.96     1169.11     22.73 o 
   6   7   2      384.26      400.02     14.39 o 
   7   7   2      135.09      142.85     11.71 o 
   8   7   2       19.54       23.66      8.47 o 
   9   7   2      131.76      143.88     20.51 o 
  10   7   2        6.34       -7.42      8.01 o 
  11   7   2      264.29      274.86     18.98 o 
  12   7   2       62.80       34.67     15.08 o 
  13   7   2      102.06      127.94     18.64 o 
  14   7   2      106.69      102.23     15.55 o 
  15   7   2       25.91       29.27     13.25 o 
  16   7   2        8.98       -0.68     18.92 o 
  17   7   2       37.51       49.23     18.26 o 
 -17   8   2       54.61       26.87     19.71 o 
 -16   8   2       31.71        8.55     20.19 o 
 -15   8   2      159.41      167.09     18.65 o 
 -14   8   2      113.54      122.26     19.04 o 
 -13   8   2      193.82      197.60     18.07 o 
 -12   8   2      273.65      317.51     27.17 o 
 -11   8   2       76.88       62.92     12.45 o 
 -10   8   2        6.81       12.20      9.58 o 
  -9   8   2      597.67      637.69     24.24 o 
  -8   8   2      244.41      215.62     14.84 o 
  -7   8   2       85.53       96.44     11.13 o 
  -6   8   2     1720.92     1670.21     54.43 o 
  -5   8   2      143.11      155.30      9.66 o 
  -4   8   2       94.94       94.68      7.29 o 
  -3   8   2      759.27      848.11     19.09 o 
  -2   8   2      321.27      337.84     15.18 o 
  -1   8   2     1885.48     2038.91     52.59 o 
   0   8   2    15119.61    15582.83    198.57 o 
   1   8   2    15985.61    16213.92    223.21 o 
   2   8   2     3443.81     3363.15     53.74 o 
   3   8   2      119.27      125.40      8.06 o 
   4   8   2      235.68      248.06     10.53 o 
   5   8   2        0.85       -1.46      5.34 o 
   6   8   2      330.67      362.15     14.35 o 
   7   8   2     2425.28     2395.13     50.80 o 
   8   8   2     1697.59     1656.51     40.51 o 
   9   8   2      155.11      162.25     14.08 o 
  10   8   2      288.15      291.54     19.12 o 
  11   8   2        7.62       15.46     10.59 o 
  12   8   2        0.42       10.69     10.94 o 
  13   8   2      401.72      444.32     23.71 o 
  14   8   2      142.35      177.20     21.01 o 
  15   8   2      133.43       99.32     16.76 o 
  16   8   2        1.94        2.25     13.30 o 
 -16   9   2      112.43       90.44     17.80 o 
 -15   9   2      212.18      182.32     22.02 o 
 -14   9   2      258.70      269.51     21.44 o 
 -13   9   2     1265.94     1304.05     52.46 o 
 -12   9   2     1255.49     1442.44     42.53 o 
 -11   9   2      618.21      622.25     31.67 o 
 -10   9   2       13.35       10.60     10.56 o 
  -9   9   2      352.74      378.80     24.71 o 
  -8   9   2      414.40      428.67     44.31 o 
  -7   9   2      684.57      683.03     26.56 o 
  -6   9   2        0.99       -3.29      9.45 o 
  -5   9   2        0.35        2.92      5.63 o 
  -4   9   2      214.01      192.17     12.78 o 
  -3   9   2      113.35      129.36      9.02 o 
  -2   9   2     1889.56     1850.72     41.05 o 
  -1   9   2     1503.66     1590.38     39.60 o 
   0   9   2      111.95      125.02      9.04 o 
   1   9   2        3.23       -3.67      4.74 o 
   2   9   2       25.17       15.10      5.74 o 
   3   9   2      561.33      515.95     15.33 o 
   4   9   2      390.25      385.40     15.02 o 
   5   9   2     1703.28     1719.99     35.30 o 
   6   9   2        1.84        3.68      8.19 o 
   7   9   2       99.44       96.16     11.79 o 
   8   9   2      563.35      565.41     23.09 o 
   9   9   2      193.60      208.15     19.10 o 
  10   9   2       82.69       85.11     13.87 o 
  11   9   2      239.62      258.20     21.98 o 
  12   9   2       25.47       24.26     12.88 o 
  13   9   2       87.12      120.83     16.44 o 
  14   9   2        2.79      -11.66     14.44 o 
  15   9   2        6.89       27.86     17.57 o 
  16   9   2        2.26      -10.71     21.45 o 
 -16  10   2        2.96        5.80     25.34 o 
 -15  10   2       17.93       11.27     15.16 o 
 -14  10   2        0.08        7.70     13.47 o 
 -13  10   2        4.56        5.51     12.68 o 
 -12  10   2       24.16        5.34     12.70 o 
 -11  10   2      155.54      156.30     17.22 o 
 -10  10   2       20.75        6.03     10.53 o 
  -9  10   2      823.92      800.26     29.29 o 
  -8  10   2       93.94       73.86     16.86 o 
  -7  10   2      538.73      510.95     34.45 o 
  -6  10   2      388.11      410.10     19.91 o 
  -5  10   2      158.87      142.07     25.07 o 
  -4  10   2      665.82      666.85     20.61 o 
  -3  10   2       32.10       38.54      7.99 o 
  -2  10   2        4.18        3.65      5.36 o 
  -1  10   2      328.39      323.82     24.08 o 
   0  10   2      682.28      707.39     26.10 o 
   1  10   2       96.69       95.86      9.67 o 
   2  10   2        8.25        3.09      6.22 o 
   3  10   2      203.26      210.17     15.71 o 
   4  10   2        0.09        3.00      7.02 o 
   5  10   2      223.33      248.88     14.89 o 
   6  10   2        3.35        2.09      8.42 o 
   7  10   2      442.74      500.36     25.41 o 
   8  10   2        3.66        0.48     13.54 o 
   9  10   2      167.60      197.33     16.42 o 
  10  10   2        4.30        1.94     16.06 o 
  11  10   2        1.44        4.31     11.19 o 
  12  10   2        0.89       -5.97     11.43 o 
  13  10   2      196.28      195.35     25.44 o 
  14  10   2       85.43       63.35     28.74 o 
  15  10   2       46.41       19.40     18.45 o 
 -15  11   2        1.87      -20.81     20.81 o 
 -14  11   2       10.83        5.91     14.31 o 
 -13  11   2      324.54      286.60     22.83 o 
 -12  11   2      610.07      652.47     34.18 o 
 -11  11   2      307.10      288.91     21.43 o 
 -10  11   2       36.04       25.67     13.80 o 
  -9  11   2       63.57       40.28     16.56 o 
  -8  11   2        6.41       -0.57     10.36 o 
  -7  11   2      263.35      232.95     24.54 o 
  -6  11   2       60.28       73.24     12.65 o 
  -5  11   2     1386.30     1328.28     37.11 o 
  -4  11   2       47.48       36.21     12.93 o 
  -3  11   2      363.93      390.77     23.30 o 
  -2  11   2      214.80      184.58     14.64 o 
  -1  11   2       57.75       28.71      9.50 o 
   0  11   2     1418.72     1430.30     30.27 o 
   1  11   2     1194.52     1098.11     28.84 o 
   2  11   2     1277.21     1296.07     31.50 o 
   3  11   2      830.52      809.53     23.93 o 
   4  11   2      120.20      133.12     16.60 o 
   5  11   2     1110.57     1210.40     42.77 o 
   6  11   2      123.32      106.39     13.90 o 
   7  11   2      401.51      424.65     23.54 o 
   8  11   2       19.30       23.74     11.35 o 
   9  11   2      104.67      103.17     15.56 o 
  10  11   2      122.92      113.44     16.53 o 
  11  11   2       20.28        8.76     16.83 o 
  12  11   2       14.20        9.41     21.30 o 
  13  11   2      148.07      158.53     25.40 o 
  14  11   2       12.28        8.90     19.22 o 
 -14  12   2        6.67        9.08     15.78 o 
 -13  12   2      254.42      289.00     33.51 o 
 -12  12   2      296.61      320.29     23.98 o 
 -11  12   2      271.25      302.81     22.80 o 
 -10  12   2       40.51       30.64     16.21 o 
  -9  12   2       14.66        7.87     11.63 o 
  -8  12   2       19.12       30.59     12.07 o 
  -7  12   2      164.53      149.66     16.53 o 
  -6  12   2      608.77      574.87     44.98 o 
  -5  12   2      266.84      238.20     17.84 o 
  -4  12   2        2.70       11.31     10.17 o 
  -3  12   2      206.04      223.36     14.57 o 
  -2  12   2        1.58       -1.35      7.30 o 
  -1  12   2     1448.80     1422.29    102.57 o 
   0  12   2     5805.06     5846.40     86.32 o 
   1  12   2     4138.30     4199.66     66.18 o 
   2  12   2      676.85      707.43     26.96 o 
   3  12   2       22.23       29.38     10.83 o 
   4  12   2      279.79      280.17     15.82 o 
   5  12   2       97.44       60.79     12.34 o 
   6  12   2      146.85      164.66     15.81 o 
   7  12   2      539.88      591.00     26.10 o 
   8  12   2      325.92      383.10     29.66 o 
   9  12   2      136.61      128.74     48.67 o 
  10  12   2        0.20      -10.70     16.94 o 
  11  12   2        4.46       -3.18     16.77 o 
  12  12   2        1.09      -12.40     16.76 o 
  13  12   2       27.87        2.55     19.40 o 
  14  12   2       17.15       25.43     28.15 o 
 -13  13   2      120.42      101.25     19.55 o 
 -12  13   2       28.28       25.69     16.53 o 
 -11  13   2        7.96      -18.25     18.25 o 
 -10  13   2      154.51      165.15     23.59 o 
  -9  13   2      207.84      210.35     19.83 o 
  -8  13   2      252.38      300.71     30.52 o 
  -7  13   2       96.83      122.98     16.49 o 
  -6  13   2        1.61        1.07     11.09 o 
  -5  13   2       16.90       15.26     11.20 o 
  -4  13   2      205.31      171.26     16.28 o 
  -3  13   2      294.46      319.99     20.14 o 
  -2  13   2     1301.27     1298.40     44.83 o 
  -1  13   2      211.62      188.74     16.45 o 
   0  13   2       63.78       56.29     11.32 o 
   1  13   2      300.48      206.61     15.14 o 
   2  13   2      231.68      215.82     26.33 o 
   3  13   2      713.91      747.00     25.06 o 
   4  13   2     1313.22     1392.71     39.54 o 
   5  13   2     1514.95     1564.46     53.36 o 
   6  13   2      527.98      560.25     33.47 o 
   7  13   2       74.65       65.37     18.90 o 
   8  13   2        3.78       -2.18     16.39 o 
   9  13   2       58.15       38.70     21.18 o 
  10  13   2      144.70      158.17     24.69 o 
  11  13   2       75.91       50.27     20.66 o 
  12  13   2       59.44       59.57     22.71 o 
  13  13   2        0.18       16.24     33.24 o 
 -12  14   2      129.37      154.19     21.63 o 
 -11  14   2      202.58      251.12     23.32 o 
 -10  14   2       23.20       21.95     15.03 o 
  -9  14   2       70.36       70.76     15.95 o 
  -8  14   2       10.98      -11.84     11.84 o 
  -7  14   2        0.69        0.41     12.09 o 
  -6  14   2      116.49      160.96     17.86 o 
  -5  14   2       58.00       53.17     14.10 o 
  -4  14   2      157.36      164.43     17.21 o 
  -3  14   2       31.59       34.35     16.19 o 
  -2  14   2        0.04       -8.58      8.58 o 
  -1  14   2      198.17      165.39     25.90 o 
   0  14   2      313.23      355.17     36.40 o 
   1  14   2       94.17      107.36     15.04 o 
   2  14   2       86.45       93.58     17.06 o 
   3  14   2       13.61       25.94     21.05 o 
   4  14   2       29.38       35.71     18.27 o 
   5  14   2       29.37       43.23     19.16 o 
   6  14   2        0.43        2.72     22.68 o 
   7  14   2       65.71       73.65     22.96 o 
   8  14   2       87.86       83.32     24.74 o 
   9  14   2      122.59      138.91     55.99 o 
  10  14   2       15.83       27.75     20.38 o 
  11  14   2       30.60        2.82     26.49 o 
 -10  15   2        8.13        5.26     14.87 o 
  -9  15   2        7.64       12.64     14.57 o 
  -8  15   2        8.73        7.92     14.02 o 
  -7  15   2       10.99        9.50     13.39 o 
  -6  15   2       24.90       37.95     14.04 o 
  -5  15   2        7.05       22.20     13.04 o 
  -4  15   2        1.50       -5.79     12.36 o 
  -3  15   2        6.26      -10.13     14.83 o 
  -2  15   2        0.04       -0.85      9.59 o 
  -1  15   2       20.99       -4.41     13.15 o 
   0  15   2      295.15      265.74     25.53 o 
   1  15   2      338.04      293.89     24.69 o 
   2  15   2      146.47      107.10     35.39 o 
   3  15   2        1.57        5.10     17.43 o 
   4  15   2       19.83        3.76     17.36 o 
   5  15   2       94.59      101.20     23.90 o 
   6  15   2       78.22       51.56     37.80 o 
   7  15   2       18.54       16.04     22.12 o 
   8  15   2        1.52        9.24     18.61 o 
   9  15   2        3.91        8.05     19.29 o 
  10  15   2        1.36       -6.25     18.91 o 
  -8  16   2        0.04       -2.74     14.47 o 
  -7  16   2       11.74       27.38     15.63 o 
  -6  16   2       48.49       33.42     15.39 o 
  -5  16   2       27.85       42.90     15.19 o 
  -4  16   2        6.53      -14.31     14.31 o 
  -3  16   2        6.82       -6.80     14.86 o 
  -2  16   2        1.99       -6.25     18.39 o 
  -1  16   2       23.34        2.66     17.53 o 
   0  16   2        9.00       -0.82     15.69 o 
   1  16   2        0.38       -1.68     15.16 o 
   2  16   2       14.54       25.17     18.67 o 
   3  16   2        3.02       -2.20     18.45 o 
   4  16   2        0.22      -12.04     16.29 o 
   5  16   2        6.41        9.32     18.41 o 
   6  16   2       31.91       27.57     19.71 o 
   7  16   2       22.96       20.88     20.20 o 
   8  16   2       32.99       10.44     21.18 o 
  -6  17   2        2.53        1.87     17.59 o 
  -5  17   2       10.24       26.95     17.96 o 
  -4  17   2       21.96       13.12     17.73 o 
  -3  17   2        0.36       -6.68     32.99 o 
  -2  17   2       52.60       62.97     36.98 o 
  -1  17   2       13.54      -19.12     19.12 o 
   0  17   2        5.75        4.86     20.44 o 
   1  17   2      185.72      174.71     28.30 o 
   2  17   2      117.83      113.30     40.17 o 
   3  17   2      133.83      133.67     28.18 o 
   4  17   2       67.36       88.53     26.29 o 
   5  17   2      106.39      118.74     25.51 o 
 -19   1   3       70.76       67.46     21.80 o 
 -18   1   3       52.21       71.57     20.63 o 
 -17   1   3      217.59      266.73     27.48 o 
 -16   1   3      286.89      277.05     26.37 o 
 -15   1   3      219.02      196.82     22.03 o 
 -14   1   3      225.51      222.70     21.78 o 
 -13   1   3      125.97       99.67     14.22 o 
 -12   1   3      685.16      615.62     25.60 o 
 -11   1   3       12.90       12.38      9.02 o 
 -10   1   3      903.38      813.11     20.03 o 
  -9   1   3      688.05      713.35     15.33 o 
  -8   1   3      115.82      148.98      8.21 o 
  -7   1   3     2386.29     2673.77     38.53 o 
  -6   1   3      221.83      254.91      7.69 o 
  -5   1   3      893.37      838.90     14.65 o 
  -4   1   3    16603.36    16716.13    205.90 o 
  -3   1   3    10687.84    10446.96    143.22 o 
  -2   1   3    15308.57    15475.98    189.88 o 
  -1   1   3       49.44       97.73      3.41 o 
   0   1   3     1912.75     2110.52     32.69 o 
   1   1   3    21608.29    21705.25    293.29 o 
   2   1   3     1321.23     1293.65     21.63 o 
   3   1   3      132.77      149.19     10.32 o 
   4   1   3     1445.39     1403.31     22.88 o 
   5   1   3      109.64      114.14      7.03 o 
   6   1   3    10803.66    11428.71    158.30 o 
   7   1   3     6538.34     7031.81    101.21 o 
   8   1   3      609.00      550.82     18.96 o 
   9   1   3     1866.36     1821.05     32.86 o 
  10   1   3      473.31      530.08     14.91 o 
  11   1   3     1124.33     1087.72     23.06 o 
  12   1   3        5.94       10.59     10.41 o 
  13   1   3        6.02        8.85     10.35 o 
  14   1   3      325.48      301.87     37.92 o 
  15   1   3      194.65      163.89     21.50 o 
  16   1   3       87.74      103.69     20.13 o 
  17   1   3       13.49       10.98     16.43 o 
  18   1   3        7.26        9.91     17.89 o 
 -19   2   3        3.34        4.06     18.53 o 
 -18   2   3        6.03       -3.32     15.65 o 
 -17   2   3       16.15        0.34     14.41 o 
 -16   2   3      155.06      179.44     26.49 o 
 -15   2   3      314.14      357.46     33.99 o 
 -14   2   3      835.51      850.26     33.53 o 
 -13   2   3       22.32       46.00     12.75 o 
 -12   2   3      229.18      228.09     21.04 o 
 -11   2   3      447.58      391.03     16.61 o 
 -10   2   3      434.48      482.22     15.54 o 
  -9   2   3        9.12       13.28      5.11 o 
  -8   2   3     5865.80     5707.44     84.66 o 
  -7   2   3     4581.59     4430.81     66.80 o 
  -6   2   3     2392.86     2293.68     47.80 o 
  -5   2   3        2.03        0.09      3.03 o 
  -4   2   3      597.83      583.19     10.69 o 
  -3   2   3     2105.07     2140.61     32.85 o 
  -2   2   3     6847.15     6708.46     84.33 o 
  -1   2   3     6239.59     6320.36     79.75 o 
   0   2   3        9.21       15.54      3.35 o 
   1   2   3     1916.73     1957.20     34.14 o 
   2   2   3      115.22      103.51      4.75 o 
   3   2   3      301.33      303.31     10.15 o 
   4   2   3     8641.94     8023.43    102.05 o 
   5   2   3    15902.32    16011.66    199.01 o 
   6   2   3    20513.28    21278.42    263.32 o 
   7   2   3     2513.16     2745.39     40.54 o 
   8   2   3        0.15        4.98      4.36 o 
   9   2   3       80.92      104.32      8.03 o 
  10   2   3     1863.91     1882.17     32.36 o 
  11   2   3       45.58       38.86      8.67 o 
  12   2   3     2863.77     2886.25     74.54 o 
  13   2   3      235.35      222.07     17.82 o 
  14   2   3      728.48      758.20     32.46 o 
  15   2   3      106.92      143.46     20.64 o 
  16   2   3       15.90       -7.61     14.21 o 
  17   2   3      106.79      104.84     21.86 o 
  18   2   3       30.06       57.44     36.30 o 
 -19   3   3        3.84      -11.75     16.70 o 
 -18   3   3       50.93       53.10     19.59 o 
 -17   3   3      227.68      211.47     26.19 o 
 -16   3   3       77.04       88.84     19.19 o 
 -15   3   3      114.47      134.12     17.53 o 
 -14   3   3       10.95        7.11     10.86 o 
 -13   3   3      179.81      177.65     17.33 o 
 -12   3   3     1251.84     1215.73     32.72 o 
 -11   3   3      427.56      428.34     17.75 o 
 -10   3   3      815.49      842.39     36.10 o 
  -9   3   3       29.50       29.10      6.89 o 
  -8   3   3     2711.45     2827.51     68.46 o 
  -7   3   3      951.81     1165.37     23.05 o 
  -6   3   3      877.61     1151.59     22.25 o 
  -5   3   3       38.17       68.80      4.78 o 
  -4   3   3       99.75       81.62      3.64 o 
  -3   3   3      584.69      630.21     15.66 o 
  -2   3   3       94.86      112.50      4.66 o 
  -1   3   3     6529.20     6059.60    106.11 o 
   0   3   3     2121.76     1973.97     31.02 o 
   1   3   3     1008.93      994.86     40.34 o 
   2   3   3       37.85       46.53      6.44 o 
   3   3   3       36.24       52.97      5.53 o 
   4   3   3      342.01      386.16     10.44 o 
   5   3   3      189.25      179.75      7.58 o 
   6   3   3      539.67      538.45     12.69 o 
   7   3   3      496.23      417.68     17.66 o 
   8   3   3     1662.51     1661.48     28.09 o 
   9   3   3      794.61      795.92     17.71 o 
  10   3   3       61.36       56.67      8.99 o 
  11   3   3       11.39       12.49     10.50 o 
  12   3   3      364.26      356.14     17.85 o 
  13   3   3       90.72      123.98     15.42 o 
  14   3   3      320.55      351.84     23.41 o 
  15   3   3      558.55      650.45     77.90 o 
  16   3   3       17.42        1.05     14.66 o 
  17   3   3        1.61        5.08     21.93 o 
  18   3   3       82.14       79.92     22.52 o 
 -18   4   3       11.13      -15.72     15.72 o 
 -17   4   3        7.22        3.92     15.49 o 
 -16   4   3       13.39       11.36     14.82 o 
 -15   4   3      638.25      648.73     47.92 o 
 -14   4   3       24.73       22.31     12.97 o 
 -13   4   3        2.62       -9.36      9.36 o 
 -12   4   3      164.50      171.33     14.24 o 
 -11   4   3      171.59      156.50     12.85 o 
 -10   4   3        6.85        0.53      6.36 o 
  -9   4   3      173.20      205.32     18.66 o 
  -8   4   3      403.49      465.71     20.02 o 
  -7   4   3      355.48      395.85     15.52 o 
  -6   4   3     1469.28     1489.95     31.93 o 
  -5   4   3       10.93        5.72      4.55 o 
  -4   4   3        1.77       -0.25      2.20 o 
  -3   4   3        6.51       13.39      2.81 o 
  -2   4   3      404.25      389.73      9.37 o 
  -1   4   3      332.05      334.31      8.91 o 
   0   4   3        0.33       25.24      5.35 o 
   1   4   3      836.69      866.98     15.63 o 
   2   4   3       33.14       40.98      5.17 o 
   3   4   3     2871.50     2914.22     41.07 o 
   4   4   3      295.47      338.06      9.35 o 
   5   4   3      108.51      100.67      5.77 o 
   6   4   3     3725.58     3932.77     55.02 o 
   7   4   3       38.67       39.31      5.20 o 
   8   4   3        4.67       -1.94      4.84 o 
   9   4   3        6.87       13.36      5.66 o 
  10   4   3       23.18       15.05     13.78 o 
  11   4   3       13.33        7.91      8.11 o 
  12   4   3        5.70       12.55      8.43 o 
  13   4   3      758.68      752.53     32.20 o 
  14   4   3        0.84       -1.88     12.72 o 
  15   4   3       74.12       53.07     15.64 o 
  16   4   3        1.29       14.28     13.64 o 
  17   4   3       16.00        4.26     16.86 o 
  18   4   3       53.47       94.96     34.74 o 
 -18   5   3       51.29       64.37     21.82 o 
 -17   5   3        7.16       -4.30     15.87 o 
 -16   5   3      217.96      225.49     23.25 o 
 -15   5   3      136.81      157.54     20.20 o 
 -14   5   3        1.89        1.32     12.34 o 
 -13   5   3        0.97       -9.78      9.78 o 
 -12   5   3      811.06      771.50     31.43 o 
 -11   5   3      354.84      342.51     17.46 o 
 -10   5   3      203.59      195.15     13.48 o 
  -9   5   3      300.08      297.63     22.64 o 
  -8   5   3        4.93        8.09      6.55 o 
  -7   5   3      426.66      435.51     16.60 o 
  -6   5   3      200.84      190.51     11.97 o 
  -5   5   3      166.77      164.88      7.18 o 
  -4   5   3       33.27       28.67      9.75 o 
  -3   5   3        0.67        5.41      3.46 o 
  -2   5   3     1371.88     1350.40     22.49 o 
  -1   5   3       23.92       29.14      4.29 o 
   0   5   3     5318.48     5661.73     81.23 o 
   1   5   3     7650.31     7581.97     98.21 o 
   2   5   3      137.98      154.67      7.24 o 
   3   5   3      179.18      165.46      7.06 o 
   4   5   3      651.86      606.12     13.95 o 
   5   5   3       87.58       92.81      6.01 o 
   6   5   3     6755.55     7037.35     93.48 o 
   7   5   3     3218.18     3294.08     48.49 o 
   8   5   3      980.22      995.57     22.96 o 
   9   5   3       83.93       84.95     13.81 o 
  10   5   3      241.06      265.54     15.41 o 
  11   5   3       93.64       65.88     12.77 o 
  12   5   3      518.97      528.34     22.83 o 
  13   5   3      237.03      265.59     18.34 o 
  14   5   3      242.37      272.98     19.00 o 
  15   5   3        1.39        6.59     12.61 o 
  16   5   3       94.53      123.73     19.91 o 
  17   5   3        0.35      -13.04     18.55 o 
  18   5   3       57.02       92.74     23.60 o 
 -18   6   3       34.90       29.34     19.46 o 
 -17   6   3        0.19       -4.16     20.24 o 
 -16   6   3      161.09      149.66     21.00 o 
 -15   6   3      437.99      483.99     29.02 o 
 -14   6   3     1222.87     1305.72     39.05 o 
 -13   6   3      213.15      187.67     16.35 o 
 -12   6   3        6.50       23.49     11.02 o 
 -11   6   3       10.78       10.79      8.96 o 
 -10   6   3        9.99       17.30      8.69 o 
  -9   6   3      725.00      705.23     23.66 o 
  -8   6   3     2062.43     2026.94     44.25 o 
  -7   6   3      364.43      353.53     15.58 o 
  -6   6   3      147.70      137.88      7.37 o 
  -5   6   3       47.96       56.88      5.63 o 
  -4   6   3      577.24      593.59     14.58 o 
  -3   6   3      756.54      655.24     17.46 o 
  -2   6   3     9199.13     9161.81    136.25 o 
  -1   6   3     3359.74     3046.63     44.41 o 
   0   6   3    14624.49    14612.42    199.44 o 
   1   6   3      547.36      631.27     14.66 o 
   2   6   3      631.27      654.72     17.36 o 
   3   6   3     3090.85     3166.06     49.77 o 
   4   6   3     2947.89     2904.19     46.40 o 
   5   6   3     7064.21     7360.16    105.39 o 
   6   6   3     4434.93     4456.13     67.64 o 
   7   6   3      176.77      152.53      9.46 o 
   8   6   3       80.19       67.45      9.30 o 
   9   6   3      123.53      139.99     12.06 o 
  10   6   3      373.39      403.93     23.80 o 
  11   6   3     1555.64     1559.88     46.54 o 
  12   6   3     1513.73     1522.84     40.59 o 
  13   6   3      780.79      824.87     30.12 o 
  14   6   3      160.24      171.38     16.74 o 
  15   6   3        7.85       16.34     11.70 o 
  16   6   3       92.86       92.63     19.64 o 
  17   6   3      188.77      216.71     24.90 o 
 -17   7   3       67.58       48.35     19.09 o 
 -16   7   3       52.49        9.28     14.18 o 
 -15   7   3       12.49       13.02     12.29 o 
 -14   7   3        0.06      -10.20     11.16 o 
 -13   7   3      996.69      900.69     32.05 o 
 -12   7   3     3054.54     3021.74     65.06 o 
 -11   7   3     1549.85     1548.81     40.90 o 
 -10   7   3      658.40      700.83     34.77 o 
  -9   7   3     1656.40     1645.57     40.09 o 
  -8   7   3      243.22      197.78     13.62 o 
  -7   7   3     1547.56     1506.35     36.28 o 
  -6   7   3     3356.77     3161.37     94.50 o 
  -5   7   3     1413.22     1418.79     28.20 o 
  -4   7   3      283.36      241.77     10.34 o 
  -3   7   3     4334.25     4255.30     60.31 o 
  -2   7   3      228.87      279.10     12.59 o 
  -1   7   3      913.38      784.15     17.58 o 
   0   7   3     1195.38     1239.04     28.34 o 
   1   7   3      441.79      521.38     17.51 o 
   2   7   3     1465.21     1476.57     36.92 o 
   3   7   3     2560.49     2547.59     42.71 o 
   4   7   3     1935.65     1978.09     35.15 o 
   5   7   3      677.48      753.53     25.65 o 
   6   7   3      401.63      539.73     29.99 o 
   7   7   3      664.93      605.01     19.30 o 
   8   7   3     1739.57     1695.33     39.81 o 
   9   7   3     1177.89     1142.26     32.05 o 
  10   7   3      677.81      706.43     25.63 o 
  11   7   3       44.94       32.24     12.97 o 
  12   7   3        0.81        1.06     11.25 o 
  13   7   3      265.82      284.05     19.53 o 
  14   7   3      356.29      427.31     24.20 o 
  15   7   3      252.29      306.22     23.44 o 
  16   7   3      249.60      296.14     71.47 o 
  17   7   3       93.38       80.19     29.53 o 
 -17   8   3        6.05      -18.81     18.81 o 
 -16   8   3       70.23       47.64     18.12 o 
 -15   8   3      118.45      139.85     17.61 o 
 -14   8   3      432.22      459.04     25.33 o 
 -13   8   3        0.88      -10.28     10.28 o 
 -12   8   3      233.30      222.61     18.37 o 
 -11   8   3      506.09      582.92     25.03 o 
 -10   8   3       78.54       72.19     11.97 o 
  -9   8   3        5.42        4.96      8.91 o 
  -8   8   3     1059.20     1084.02     36.30 o 
  -7   8   3       38.94       63.65     12.71 o 
  -6   8   3        0.97       -8.53      8.53 o 
  -5   8   3       93.03       86.62      8.02 o 
  -4   8   3       41.01       47.08      6.65 o 
  -3   8   3        0.58        7.26      4.85 o 
  -2   8   3     1677.85     1703.73     30.08 o 
  -1   8   3      194.60      169.74     13.77 o 
   0   8   3       22.02       24.71     11.05 o 
   1   8   3      812.28      877.12     21.37 o 
   2   8   3        1.09       -0.01      4.36 o 
   3   8   3       13.64        8.03      5.14 o 
   4   8   3     1239.49     1276.70     25.04 o 
   5   8   3      402.07      414.02     16.14 o 
   6   8   3     1991.70     1991.19     41.53 o 
   7   8   3      117.83      123.65     12.48 o 
   8   8   3       93.75       75.79     11.29 o 
   9   8   3      148.27      144.83     23.32 o 
  10   8   3       16.52       22.31     14.82 o 
  11   8   3      240.86      243.31     17.40 o 
  12   8   3      433.91      470.65     27.58 o 
  13   8   3      398.86      385.79     28.66 o 
  14   8   3       67.43       50.96     13.99 o 
  15   8   3       11.83       16.89     17.28 o 
  16   8   3        0.31       -5.53     17.36 o 
 -16   9   3        4.82       17.29     22.52 o 
 -15   9   3        7.73       -2.34     13.20 o 
 -14   9   3        1.23        7.58     12.61 o 
 -13   9   3        6.78        5.68     11.24 o 
 -12   9   3      386.93      429.43     33.49 o 
 -11   9   3        8.74       13.00     15.09 o 
 -10   9   3      467.02      444.90     22.31 o 
  -9   9   3       82.69       80.99     14.54 o 
  -8   9   3       17.50        4.36      8.90 o 
  -7   9   3      419.38      426.14     21.19 o 
  -6   9   3      679.24      670.02     32.68 o 
  -5   9   3        6.34        7.45      7.33 o 
  -4   9   3       11.50        4.95      5.86 o 
  -3   9   3      207.30      192.37     10.12 o 
  -2   9   3        3.74        6.18      5.92 o 
  -1   9   3      231.98      278.29     18.42 o 
   0   9   3     1163.98     1114.49     23.82 o 
   1   9   3      812.64      851.80     21.82 o 
   2   9   3      243.69      240.37     12.97 o 
   3   9   3        8.17       18.44      5.91 o 
   4   9   3      319.34      313.85     12.38 o 
   5   9   3       72.55       88.87      9.95 o 
   6   9   3      317.46      380.69     16.91 o 
   7   9   3       39.64       60.36     11.33 o 
   8   9   3      459.80      462.43     22.86 o 
   9   9   3       39.69       37.41     10.63 o 
  10   9   3       10.64        5.19     13.65 o 
  11   9   3        4.39       12.77     10.99 o 
  12   9   3        4.98        1.07     14.30 o 
  13   9   3       13.61        0.32     34.55 o 
  14   9   3      104.89      112.93     21.84 o 
  15   9   3        1.43       -4.73     17.04 o 
  16   9   3        0.04        9.20     19.80 o 
 -16  10   3       24.07       22.33     15.90 o 
 -15  10   3       92.62       76.44     17.33 o 
 -14  10   3      195.81      192.03     20.27 o 
 -13  10   3      330.50      313.43     22.85 o 
 -12  10   3      183.46      199.63     19.30 o 
 -11  10   3      280.45      273.83     20.31 o 
 -10  10   3       93.14       88.77     14.16 o 
  -9  10   3      100.44       84.73     14.43 o 
  -8  10   3       27.57       16.20      9.91 o 
  -7  10   3       66.95       55.67     11.94 o 
  -6  10   3        6.85       10.46      9.28 o 
  -5  10   3       39.55       29.93      9.55 o 
  -4  10   3        0.45        4.37      5.90 o 
  -3  10   3      181.83      195.32     13.17 o 
  -2  10   3      200.96      216.60     11.51 o 
  -1  10   3      129.60      118.12      9.39 o 
   0  10   3      991.59     1018.07     29.73 o 
   1  10   3        2.51        0.95      6.36 o 
   2  10   3      504.83      502.84     23.79 o 
   3  10   3      307.87      293.25     13.38 o 
   4  10   3       61.18       83.23     10.25 o 
   5  10   3       72.40       40.84     18.51 o 
   6  10   3       61.50       65.72     11.55 o 
   7  10   3        4.82       11.75      9.78 o 
   8  10   3      287.08      317.32     20.27 o 
   9  10   3      200.11      207.39     16.66 o 
  10  10   3       51.76       66.48     18.94 o 
  11  10   3      259.19      258.68     25.53 o 
  12  10   3       98.32      130.92     22.81 o 
  13  10   3      368.94      364.58     40.05 o 
  14  10   3        1.29       12.80     16.73 o 
  15  10   3       17.22       22.38     18.42 o 
 -15  11   3       19.52       25.43     16.21 o 
 -14  11   3        2.09      -12.84     12.84 o 
 -13  11   3      163.77      182.86     20.11 o 
 -12  11   3      130.88      141.91     18.26 o 
 -11  11   3      100.10      117.64     16.60 o 
 -10  11   3      232.87      231.86     27.11 o 
  -9  11   3      387.51      390.55     22.37 o 
  -8  11   3       34.03       21.04     11.03 o 
  -7  11   3      111.03      136.04     14.78 o 
  -6  11   3     1721.75     1703.80     50.03 o 
  -5  11   3      107.64      137.50     14.32 o 
  -4  11   3     1018.05      959.80     36.21 o 
  -3  11   3       18.25       34.07      8.49 o 
  -2  11   3       44.11       42.77      8.88 o 
  -1  11   3      186.31      156.22     23.22 o 
   0  11   3        6.96        2.74      7.43 o 
   1  11   3       12.03        3.23      7.56 o 
   2  11   3     1453.10     1467.02     36.71 o 
   3  11   3       48.68       42.13      9.55 o 
   4  11   3      692.89      710.82     24.15 o 
   5  11   3        5.05        9.54      9.77 o 
   6  11   3      182.50      177.02     15.95 o 
   7  11   3      559.23      544.12     36.08 o 
   8  11   3      562.18      540.29     57.63 o 
   9  11   3      130.27      139.14     20.72 o 
  10  11   3       51.74       51.92     17.90 o 
  11  11   3       16.06       30.52     17.29 o 
  12  11   3      149.91      146.86     23.55 o 
  13  11   3      383.59      308.78     39.04 o 
  14  11   3      345.67      323.83     31.20 o 
 -14  12   3       35.78       29.23     16.34 o 
 -13  12   3       37.03       25.79     15.86 o 
 -12  12   3       39.08       31.31     15.19 o 
 -11  12   3      164.08      186.20     19.84 o 
 -10  12   3      614.06      597.30     42.56 o 
  -9  12   3      272.13      244.13     20.03 o 
  -8  12   3      702.74      804.27     31.20 o 
  -7  12   3      214.39      226.35     22.76 o 
  -6  12   3      155.64      191.34     21.62 o 
  -5  12   3       91.48       92.80     14.78 o 
  -4  12   3      117.99       83.58     15.71 o 
  -3  12   3       87.62       79.61     12.72 o 
  -2  12   3      643.27      619.77     22.19 o 
  -1  12   3      162.80      203.95     22.40 o 
   0  12   3     1612.98     1600.26     33.97 o 
   1  12   3      751.40      722.52     33.23 o 
   2  12   3      225.39      173.33     19.02 o 
   3  12   3      480.13      507.86     26.57 o 
   4  12   3       99.80      107.52     12.54 o 
   5  12   3      174.42      175.68     30.11 o 
   6  12   3      323.39      316.99     31.36 o 
   7  12   3      304.23      304.48     26.40 o 
   8  12   3       77.75       47.38     17.97 o 
   9  12   3        6.18        3.02     14.84 o 
  10  12   3        4.79       12.86     17.11 o 
  11  12   3      103.59      118.60     28.07 o 
  12  12   3      236.87      263.77     29.69 o 
  13  12   3      271.76      315.00     41.13 o 
 -13  13   3       70.51       87.38     18.53 o 
 -12  13   3      294.35      292.20     24.41 o 
 -11  13   3      115.90      110.30     18.31 o 
 -10  13   3        9.77       29.25     13.74 o 
  -9  13   3        0.59       -5.81     11.72 o 
  -8  13   3        4.78       10.28     11.99 o 
  -7  13   3       92.94       70.90     14.61 o 
  -6  13   3       64.23       50.42     13.48 o 
  -5  13   3        9.41       15.52     11.68 o 
  -4  13   3      242.87      247.40     22.11 o 
  -3  13   3       40.73       23.74     12.77 o 
  -2  13   3       29.60       21.20      9.91 o 
  -1  13   3      157.73      142.32     18.51 o 
   0  13   3       67.09       63.24     11.14 o 
   1  13   3      171.42      132.70     13.74 o 
   2  13   3       35.76       -1.09     16.62 o 
   3  13   3      104.64       75.87     14.47 o 
   4  13   3       27.14       18.86     13.93 o 
   5  13   3        0.19      -10.57     14.21 o 
   6  13   3       31.22       31.24     16.07 o 
   7  13   3       60.89       56.26     18.82 o 
   8  13   3        5.36       19.71     15.31 o 
   9  13   3       15.34       -7.32     16.53 o 
  10  13   3        0.37      -18.44     18.44 o 
  11  13   3        9.23       23.11     20.05 o 
  12  13   3        0.97       30.83     21.26 o 
 -12  14   3       29.75       52.06     17.65 o 
 -11  14   3       22.55       12.41     15.68 o 
 -10  14   3        3.44       16.01     13.94 o 
  -9  14   3       46.30       35.37     14.67 o 
  -8  14   3      177.24      201.47     22.20 o 
  -7  14   3      236.82      252.33     29.38 o 
  -6  14   3        2.72       -9.06     11.35 o 
  -5  14   3       14.70        3.24     13.06 o 
  -4  14   3        9.99        0.60     10.22 o 
  -3  14   3        9.01        2.87     14.10 o 
  -2  14   3      122.95      121.87     15.83 o 
  -1  14   3      152.90      168.90     33.72 o 
   0  14   3        5.88       16.34     13.35 o 
   1  14   3        0.46        6.37     12.62 o 
   2  14   3        7.56       -9.44     10.28 o 
   3  14   3        9.78       15.80     14.91 o 
   4  14   3       10.10       26.28     15.67 o 
   5  14   3       10.28       15.88     16.69 o 
   6  14   3        0.35       12.20     15.57 o 
   7  14   3       18.41       25.92     17.52 o 
   8  14   3       44.58       33.33     18.24 o 
   9  14   3        8.10        6.73     17.69 o 
  10  14   3        0.84        2.52     19.82 o 
  11  14   3       56.73       32.22     21.73 o 
 -10  15   3        1.98       14.22     15.58 o 
  -9  15   3       24.66       29.18     15.27 o 
  -8  15   3        0.25       -2.00     13.23 o 
  -7  15   3       47.22       62.65     15.86 o 
  -6  15   3      188.36      184.12     19.60 o 
  -5  15   3      115.55       76.74     15.84 o 
  -4  15   3       78.89       86.35     18.89 o 
  -3  15   3      123.89      116.43     26.38 o 
  -2  15   3      124.63      117.21     19.08 o 
  -1  15   3        1.51      -12.26     12.26 o 
   0  15   3      191.40      170.28     21.07 o 
   1  15   3      373.17      365.54     42.48 o 
   2  15   3      151.94       88.40     43.63 o 
   3  15   3       30.50       36.73     21.67 o 
   4  15   3        1.02      -13.64     15.26 o 
   5  15   3       57.83       48.27     24.11 o 
   6  15   3      258.72      284.49     28.34 o 
   7  15   3       95.47       52.23     29.66 o 
   8  15   3      172.96      166.21     26.42 o 
   9  15   3       31.10       42.04     20.52 o 
  10  15   3       79.75      125.95     34.47 o 
  -8  16   3       74.22       68.11     20.99 o 
  -7  16   3       70.68       72.83     20.79 o 
  -6  16   3       73.13       77.29     27.43 o 
  -5  16   3        8.57        5.81     15.93 o 
  -4  16   3        1.48       -9.59     14.58 o 
  -3  16   3        0.24        3.84     15.36 o 
  -2  16   3       18.93       12.42     18.79 o 
  -1  16   3      145.73      155.01     46.60 o 
   0  16   3      378.07      302.12     26.16 o 
   1  16   3      312.21      269.54     25.74 o 
   2  16   3       60.32       45.83     21.60 o 
   3  16   3        0.23        7.75     19.23 o 
   4  16   3       40.77       58.63     19.32 o 
   5  16   3        9.21        5.47     18.41 o 
   6  16   3       11.55       15.14     19.11 o 
   7  16   3        2.79       -5.33     18.29 o 
   8  16   3       17.88       28.40     20.17 o 
  -6  17   3        8.37      -10.04     28.05 o 
  -5  17   3       10.40       10.29     18.35 o 
  -4  17   3        1.87       -0.77     23.41 o 
  -3  17   3       13.31       13.59     19.64 o 
  -2  17   3        0.45       10.67     20.99 o 
  -1  17   3       16.07       11.36     21.11 o 
   0  17   3       33.59       50.93     23.28 o 
   1  17   3       32.83       39.45     22.61 o 
   2  17   3        0.04       -7.91     20.10 o 
   3  17   3       39.00       30.47     22.37 o 
   4  17   3       33.47       26.30     22.97 o 
   5  17   3       29.83       18.93     20.98 o 
 -19   0   4      120.90       81.09     32.99 o 
 -18   0   4      292.01      395.58     47.48 o 
 -17   0   4      763.59      840.89     61.35 o 
 -16   0   4      247.21      227.78     35.61 o 
 -15   0   4     1888.59     1797.85     89.21 o 
 -14   0   4        8.70      -13.49     13.74 o 
 -13   0   4       38.33       25.36     16.62 o 
 -12   0   4     4152.05     3864.62    103.17 o 
 -11   0   4     2125.68     2265.72     71.03 o 
 -10   0   4      290.98      246.64     13.58 o 
  -9   0   4     6958.74     6983.30    130.50 o 
  -8   0   4      818.94      855.41     23.90 o 
  -7   0   4        0.67       12.84      7.50 o 
  -6   0   4    19342.50    19642.28    407.88 o 
  -5   0   4      164.98      195.05      9.34 o 
  -4   0   4    32948.17    33738.80    581.25 o 
  -3   0   4     6597.37     7221.88    161.40 o 
  -2   0   4    86683.68    84305.96   3305.55 o 
  -1   0   4    37839.32    36979.34    635.28 o 
   0   0   4     7669.75     7040.01    125.70 o 
   1   0   4    10064.97    10454.37    183.60 o 
   2   0   4      145.88      135.25     14.18 o 
   3   0   4       11.47        2.43      3.91 o 
   4   0   4     7657.71     8124.16    146.42 o 
   5   0   4     3329.77     3658.25     78.89 o 
   7   0   4     1460.32     1172.44     51.67 o 
   8   0   4     3037.28     2929.65     61.68 o 
   9   0   4     5543.48     5806.58    112.42 o 
  10   0   4     2350.17     2331.97     53.84 o 
  11   0   4      145.55      158.11     13.75 o 
  12   0   4      275.93      291.64     29.89 o 
  13   0   4      336.32      379.09     36.98 o 
  14   0   4      271.54      232.52     33.11 o 
  15   0   4      490.02      462.93     44.48 o 
  16   0   4      529.39      617.86     52.73 o 
  17   0   4        4.74        5.37     22.37 o 
  18   0   4      452.31      539.27     54.85 o 
 -19   1   4       50.09       38.97     19.01 o 
 -18   1   4        3.07        7.76     16.53 o 
 -17   1   4        0.41       -3.78     14.14 o 
 -16   1   4       26.94       32.62     15.70 o 
 -15   1   4     1248.29     1375.93     53.23 o 
 -14   1   4      136.69      156.18     36.05 o 
 -13   1   4     1206.20     1139.93     37.19 o 
 -12   1   4       35.41       26.34     10.88 o 
 -11   1   4       66.10       70.81     11.27 o 
 -10   1   4      222.38      249.87     11.30 o 
  -9   1   4        5.01        8.50      4.04 o 
  -8   1   4     3457.39     3217.24     61.32 o 
  -7   1   4     1147.15     1010.80     18.33 o 
  -6   1   4      441.76      375.47      9.76 o 
  -5   1   4     3092.77     3271.07     44.63 o 
  -4   1   4     4856.50     4566.49     59.59 o 
  -3   1   4     1712.42     1417.10     21.14 o 
  -2   1   4      102.17      115.31      4.51 o 
  -1   1   4    77362.02    75773.29    921.83 o 
   0   1   4     3466.05     3475.02     50.73 o 
   1   1   4        5.02       17.90      3.41 o 
   2   1   4       81.88       60.57      5.56 o 
   3   1   4     2451.41     2320.02     51.72 o 
   4   1   4     7059.70     6442.80    142.57 o 
   5   1   4    20588.30    20807.81    282.39 o 
   6   1   4      267.32      251.40      8.83 o 
   7   1   4       32.58       18.62      4.58 o 
   8   1   4      260.11      250.40     15.87 o 
   9   1   4       16.45       13.48      4.93 o 
  10   1   4     1278.07     1271.66     26.79 o 
  11   1   4      615.67      653.97     26.83 o 
  12   1   4     1219.07     1202.33     32.09 o 
  13   1   4      567.50      542.35     26.05 o 
  14   1   4      389.88      443.95     29.42 o 
  15   1   4       79.80      100.10     18.59 o 
  16   1   4       41.68       55.94     17.75 o 
  17   1   4      102.70       64.56     23.68 o 
  18   1   4      419.77      447.12     36.27 o 
 -19   2   4       17.40       39.10     25.93 o 
 -18   2   4       35.82       20.45     32.49 o 
 -17   2   4        4.63        3.91     13.51 o 
 -16   2   4        2.37       -9.08     14.31 o 
 -15   2   4       12.39       22.95     14.18 o 
 -14   2   4       33.83       20.49     16.11 o 
 -13   2   4        6.66       -4.53     18.35 o 
 -12   2   4      121.09      116.34     14.02 o 
 -11   2   4        2.03       -0.41      8.04 o 
 -10   2   4       47.97       50.60      7.86 o 
  -9   2   4       17.06        9.69      5.59 o 
  -8   2   4      957.01     1023.35     22.04 o 
  -7   2   4     1119.69     1177.29     23.47 o 
  -6   2   4       41.43       70.95      4.51 o 
  -5   2   4      238.40      267.48      7.60 o 
  -4   2   4      109.79      124.41      5.51 o 
  -3   2   4      361.12      432.06      9.13 o 
  -2   2   4     2526.57     2424.62     33.30 o 
  -1   2   4     4145.80     4235.67     55.07 o 
   0   2   4     2227.93     2288.89     35.66 o 
   1   2   4       22.31       29.15      4.18 o 
   2   2   4      245.10      251.76      7.35 o 
   3   2   4       86.14       73.74      5.72 o 
   4   2   4     6083.13     5995.88     85.95 o 
   5   2   4      957.24      969.14     17.83 o 
   6   2   4      628.22      727.75     18.64 o 
   7   2   4       18.01       38.05      6.05 o 
   8   2   4       49.77       71.52      6.20 o 
   9   2   4      188.76      214.94      9.59 o 
  10   2   4      496.44      471.98     15.86 o 
  11   2   4      980.47      957.65     27.43 o 
  12   2   4      100.20       99.82     11.45 o 
  13   2   4      170.96      140.70     15.55 o 
  14   2   4        0.03        3.78     11.42 o 
  15   2   4       19.98        8.47     14.25 o 
  16   2   4       16.99       10.94     15.23 o 
  17   2   4       60.70       56.35     19.10 o 
  18   2   4        0.61        3.13     18.22 o 
 -19   3   4        8.59       15.78     19.30 o 
 -18   3   4       90.24      110.44     22.84 o 
 -17   3   4        6.67        2.61     15.20 o 
 -16   3   4       40.70        7.46     14.83 o 
 -15   3   4       66.14       55.28     14.88 o 
 -14   3   4      258.87      243.54     19.88 o 
 -13   3   4       58.59       33.42     11.82 o 
 -12   3   4     1566.56     1568.52     38.22 o 
 -11   3   4      576.54      560.47     20.87 o 
 -10   3   4        6.40       -0.67      6.02 o 
  -9   3   4      422.66      401.37     16.13 o 
  -8   3   4     1187.55     1237.41     27.38 o 
  -7   3   4     1708.40     1809.65     32.44 o 
  -6   3   4     9513.14     9415.96    133.12 o 
  -5   3   4      372.25      368.50     13.79 o 
  -4   3   4        4.52        5.72      2.44 o 
  -3   3   4     2113.26     2003.30     29.01 o 
  -2   3   4     1111.17      990.45     19.59 o 
  -1   3   4      804.38      763.18     13.59 o 
   0   3   4     1032.22     1145.38     18.96 o 
   1   3   4      127.03      135.52      6.65 o 
   2   3   4      585.89      585.13     11.47 o 
   3   3   4      345.01      351.99      9.59 o 
   4   3   4      466.46      423.95     10.52 o 
   5   3   4       27.96        7.17      3.52 o 
   6   3   4     1173.94     1460.01     24.80 o 
   7   3   4      302.40      436.34     12.28 o 
   8   3   4        0.63       -0.52      4.15 o 
   9   3   4      143.06      148.78      8.62 o 
  10   3   4       86.50       95.22      8.81 o 
  11   3   4      112.79      104.51     11.20 o 
  12   3   4      794.95      847.31     32.03 o 
  13   3   4      309.78      303.21     17.63 o 
  14   3   4       58.97       51.02     11.91 o 
  15   3   4      137.84      106.88     24.25 o 
  16   3   4       23.39       34.92     18.30 o 
  17   3   4        1.62        9.41     17.16 o 
  18   3   4       24.52       39.79     28.36 o 
 -18   4   4       66.76       38.12     28.24 o 
 -17   4   4      203.05      247.08     28.06 o 
 -16   4   4      394.91      411.74     32.03 o 
 -15   4   4      378.21      343.81     27.43 o 
 -14   4   4       48.65       66.53     14.86 o 
 -13   4   4        1.64       -8.30      8.30 o 
 -12   4   4      572.20      584.72     24.20 o 
 -11   4   4      762.52      791.30     25.47 o 
 -10   4   4     1032.89     1062.93     28.93 o 
  -9   4   4     1150.79     1180.86     29.92 o 
  -8   4   4     1782.67     1810.85     38.81 o 
  -7   4   4       50.00       40.92      5.07 o 
  -6   4   4       91.53       77.41      7.48 o 
  -5   4   4     1206.42     1082.27     20.02 o 
  -4   4   4      114.70      105.99      4.95 o 
  -3   4   4        4.70        5.61      3.49 o 
  -2   4   4      347.96      318.06      8.63 o 
  -1   4   4      529.09      491.47     10.91 o 
   0   4   4      194.84      168.97      6.26 o 
   1   4   4      382.57      359.21     10.41 o 
   2   4   4      478.62      439.06     11.24 o 
   3   4   4      123.72      163.72      7.71 o 
   4   4   4       14.21       34.15      4.09 o 
   5   4   4     1124.18     1222.52     21.65 o 
   6   4   4       85.03       84.64      6.05 o 
   7   4   4     1367.89     1210.91     22.54 o 
   8   4   4     2036.34     2072.46     33.99 o 
   9   4   4      925.11     1002.04     29.81 o 
  10   4   4       82.84       91.25     12.80 o 
  11   4   4      288.05      318.31     16.96 o 
  12   4   4       94.68       96.69     12.57 o 
  13   4   4      374.63      361.81     19.73 o 
  14   4   4      334.60      385.92     40.92 o 
  15   4   4      367.01      358.65     36.35 o 
  16   4   4       39.32       13.14     15.66 o 
  17   4   4       99.97       83.91     22.22 o 
  18   4   4       68.13       55.08     21.12 o 
 -18   5   4        0.35       -8.23     17.38 o 
 -17   5   4       27.33        6.58     22.12 o 
 -16   5   4       46.39       25.21     14.97 o 
 -15   5   4      398.39      407.64     27.19 o 
 -14   5   4      725.40      769.96     34.04 o 
 -13   5   4      397.81      431.59     21.46 o 
 -12   5   4        3.59       -8.26      8.26 o 
 -11   5   4      153.73      147.55     12.87 o 
 -10   5   4      104.84      100.91     15.19 o 
  -9   5   4      468.51      496.66     19.25 o 
  -8   5   4      707.94      644.84     21.00 o 
  -7   5   4      153.12      228.69     16.54 o 
  -6   5   4      198.73      246.66     13.38 o 
  -5   5   4       84.80       79.78      4.82 o 
  -4   5   4       53.14       63.91      5.85 o 
  -3   5   4      519.94      469.35     12.61 o 
  -2   5   4     4066.29     3790.03     52.43 o 
  -1   5   4     1486.95     1351.20     25.26 o 
   0   5   4     3886.60     3855.81     53.26 o 
   1   5   4      103.66       95.75      5.99 o 
   2   5   4        0.27        1.82      3.08 o 
   3   5   4     1623.86     1733.93     48.47 o 
   4   5   4       46.17       58.42      5.12 o 
   5   5   4     4844.93     5033.73     69.13 o 
   6   5   4     8864.50     9463.15    149.96 o 
   7   5   4     4137.09     4353.56     81.83 o 
   8   5   4        2.24        7.84      6.46 o 
   9   5   4       60.38       52.42      8.67 o 
  10   5   4        0.83       -5.66      7.22 o 
  11   5   4      221.26      221.73     15.29 o 
  12   5   4      425.55      457.70     26.10 o 
  13   5   4     1440.05     1442.80     39.68 o 
  14   5   4      104.16       97.92     14.25 o 
  15   5   4      123.13       67.55     20.22 o 
  16   5   4        0.65       10.28     18.10 o 
  17   5   4      213.76      279.37     26.17 o 
 -18   6   4      113.83      183.55     38.86 o 
 -17   6   4       21.46       12.01     15.56 o 
 -16   6   4       48.95       26.35     16.06 o 
 -15   6   4        9.29       14.35     13.97 o 
 -14   6   4       13.82       18.66     11.88 o 
 -13   6   4        0.64        2.05      9.99 o 
 -12   6   4      363.26      325.23     19.29 o 
 -11   6   4      377.98      370.69     20.98 o 
 -10   6   4      860.62      850.81     27.14 o 
  -9   6   4       83.90       81.07     10.54 o 
  -8   6   4     1034.25     1074.20     29.14 o 
  -7   6   4     1331.84     1488.78     35.01 o 
  -6   6   4     1618.39     1772.28     48.30 o 
  -5   6   4      898.01      866.11     18.33 o 
  -4   6   4       98.43       74.29      8.47 o 
  -3   6   4     1300.82     1319.92     26.07 o 
  -2   6   4       11.14       18.89      4.59 o 
  -1   6   4     1269.95     1332.18     25.82 o 
   0   6   4     2527.67     2668.37     40.10 o 
   1   6   4      219.86      261.88      9.48 o 
   2   6   4     1215.20     1292.87     23.11 o 
   3   6   4      332.02      341.45     10.74 o 
   4   6   4     2833.16     2749.71     41.83 o 
   5   6   4     4341.26     4450.87     62.89 o 
   6   6   4     2621.47     2856.96     43.86 o 
   7   6   4      340.99      333.73     13.44 o 
   8   6   4       99.78       82.73      9.39 o 
   9   6   4      251.23      232.83     14.56 o 
  10   6   4      194.51      200.09     14.58 o 
  11   6   4        8.58        1.70      8.70 o 
  12   6   4      418.70      401.79     30.06 o 
  13   6   4        3.79        8.15     11.05 o 
  14   6   4        0.69       -6.06     11.01 o 
  15   6   4        6.75        6.28     16.45 o 
  16   6   4        1.51      -21.48     25.74 o 
  17   6   4        7.47       24.56     23.16 o 
 -17   7   4        9.61       -5.63     19.53 o 
 -16   7   4        4.90        3.67     15.47 o 
 -15   7   4        4.50       -0.92     13.69 o 
 -14   7   4      194.58      206.39     18.17 o 
 -13   7   4      489.15      500.72     24.35 o 
 -12   7   4        0.25       -4.24     10.06 o 
 -11   7   4      250.27      251.23     17.57 o 
 -10   7   4        3.20        9.68      9.08 o 
  -9   7   4       28.20       20.04      8.54 o 
  -8   7   4     1188.05     1105.38     30.59 o 
  -7   7   4     1278.93     1375.60     34.40 o 
  -6   7   4     2401.34     2565.18     64.50 o 
  -5   7   4       92.39       96.66     11.57 o 
  -4   7   4     1125.31     1120.01     21.94 o 
  -3   7   4      304.66      315.88     10.91 o 
  -2   7   4       55.17       53.23      6.19 o 
  -1   7   4      263.57      279.71     10.38 o 
   0   7   4       20.42       11.82      6.46 o 
   1   7   4       83.16      118.88      9.21 o 
   2   7   4       84.57       82.52      7.51 o 
   3   7   4        8.18       -1.17      4.49 o 
   4   7   4       25.10       30.19      5.40 o 
   5   7   4       91.36       90.34      7.29 o 
   6   7   4        1.00       -3.68      5.54 o 
   7   7   4       38.25       17.91      7.09 o 
   8   7   4        0.66        3.03      7.31 o 
   9   7   4        1.79       -6.51     17.05 o 
  10   7   4        0.89        0.72     10.14 o 
  11   7   4      225.09      222.52     17.57 o 
  12   7   4      393.10      386.92     21.45 o 
  13   7   4      213.67      164.36     16.48 o 
  14   7   4        6.67       16.55     15.43 o 
  15   7   4        1.40       -3.71     15.78 o 
  16   7   4       13.13       26.09     30.59 o 
  17   7   4       79.33       43.56     27.36 o 
 -17   8   4       34.98        4.75     22.47 o 
 -16   8   4      170.13      190.64     24.20 o 
 -15   8   4       79.82       80.10     15.88 o 
 -14   8   4        9.58       14.17     12.47 o 
 -13   8   4      104.56       86.80     14.39 o 
 -12   8   4       78.05       79.73     14.24 o 
 -11   8   4      189.50      189.76     16.68 o 
 -10   8   4     1955.01     2002.12     48.14 o 
  -9   8   4     1313.73     1377.08     37.26 o 
  -8   8   4      771.19      719.98     25.12 o 
  -7   8   4       79.70       83.61     11.12 o 
  -6   8   4        2.48        7.52      6.95 o 
  -5   8   4      258.25      228.46     14.99 o 
  -4   8   4      408.06      375.10     12.37 o 
  -3   8   4     1110.78     1003.59     21.17 o 
  -2   8   4      538.75      507.07     15.74 o 
  -1   8   4        4.67        5.29      4.97 o 
   0   8   4        2.75       -3.89      3.89 o 
   1   8   4      931.72      920.97     20.39 o 
   2   8   4      282.23      303.91     15.14 o 
   3   8   4     1401.64     1392.64     26.61 o 
   4   8   4     1676.30     1747.22     32.19 o 
   5   8   4      139.16      119.52      8.98 o 
   6   8   4       56.03       80.62      8.87 o 
   7   8   4     2243.59     2371.16     50.87 o 
   8   8   4       51.23       58.84     10.24 o 
   9   8   4      287.32      294.88     17.47 o 
  10   8   4      364.01      370.00     46.16 o 
  11   8   4      375.10      403.59     21.38 o 
  12   8   4       53.09       60.44     17.22 o 
  13   8   4       49.33       50.72     17.91 o 
  14   8   4      158.83      222.02     24.75 o 
  15   8   4       55.86       58.77     27.23 o 
  16   8   4      143.30      145.37     48.40 o 
 -16   9   4        0.49      -12.23     15.18 o 
 -15   9   4       81.20       57.30     15.90 o 
 -14   9   4      288.96      309.77     24.39 o 
 -13   9   4       57.77       44.97     13.87 o 
 -12   9   4       50.08       35.04     12.91 o 
 -11   9   4       32.79       38.59     12.32 o 
 -10   9   4       61.11       47.33     11.98 o 
  -9   9   4      339.95      365.91     20.37 o 
  -8   9   4       23.79       23.68     12.89 o 
  -7   9   4      226.11      224.49     21.97 o 
  -6   9   4       22.03       15.22      8.30 o 
  -5   9   4      243.26      246.14     15.03 o 
  -4   9   4        0.01       -4.55      5.13 o 
  -3   9   4      104.73       98.86      8.08 o 
  -2   9   4      175.75      174.09     12.64 o 
  -1   9   4       98.77       98.27      8.38 o 
   0   9   4     1296.97     1325.58     28.88 o 
   1   9   4        9.86        4.66      5.62 o 
   2   9   4       43.36       39.70      8.07 o 
   3   9   4      179.73      174.87      9.79 o 
   4   9   4        5.43        1.38      5.70 o 
   5   9   4      388.00      394.05     15.84 o 
   6   9   4     4037.66     4399.07     82.97 o 
   7   9   4      393.60      357.07     18.02 o 
   8   9   4      154.34      164.23     14.31 o 
   9   9   4      306.85      284.64     24.00 o 
  10   9   4      102.04       75.36     16.77 o 
  11   9   4      498.00      505.87     39.88 o 
  12   9   4      122.10      169.87     22.05 o 
  13   9   4      430.70      439.70     31.42 o 
  14   9   4        8.68        7.38     17.05 o 
  15   9   4       12.82        2.04     18.67 o 
 -16  10   4       49.66       32.98     15.90 o 
 -15  10   4       74.00       39.60     16.10 o 
 -14  10   4       11.36       17.57     12.98 o 
 -13  10   4        6.74        2.38     12.77 o 
 -12  10   4        1.25       -4.24     11.27 o 
 -11  10   4       78.80       47.66     13.84 o 
 -10  10   4       43.46       48.61     13.78 o 
  -9  10   4      118.16      116.26     21.08 o 
  -8  10   4       56.43       51.53     11.90 o 
  -7  10   4       78.30       96.36     13.81 o 
  -6  10   4       45.26       29.00      8.99 o 
  -5  10   4       16.19        7.05      8.24 o 
  -4  10   4      374.60      391.60     15.98 o 
  -3  10   4        6.82        7.72      6.73 o 
  -2  10   4       79.96      101.22      9.08 o 
  -1  10   4       94.53       87.80     12.02 o 
   0  10   4       53.70       46.84      7.96 o 
   1  10   4       23.46       15.35      6.82 o 
   2  10   4      246.24      253.12     14.09 o 
   3  10   4       44.46       33.92      7.55 o 
   4  10   4      471.10      478.19     17.71 o 
   5  10   4      134.30      119.94     11.17 o 
   6  10   4      348.05      304.11     24.06 o 
   7  10   4      243.93      242.62     22.05 o 
   8  10   4       62.11       69.63     17.16 o 
   9  10   4       93.54       84.86     18.62 o 
  10  10   4       63.01       48.73     27.98 o 
  11  10   4       15.71       29.39     19.76 o 
  12  10   4       28.32       10.50     22.83 o 
  13  10   4        4.74       39.55     19.24 o 
  14  10   4        5.99       -5.95     16.16 o 
  15  10   4        4.25      -15.04     19.71 o 
 -15  11   4       52.78       46.55     16.65 o 
 -14  11   4       19.21       10.34     14.80 o 
 -13  11   4        6.03        5.00     13.68 o 
 -12  11   4        6.04       -3.65     13.01 o 
 -11  11   4       11.60       14.20     12.49 o 
 -10  11   4        0.40       17.89     11.81 o 
  -9  11   4        4.46        1.87     10.85 o 
  -8  11   4       10.33       13.06     10.73 o 
  -7  11   4        0.04       -2.08     10.04 o 
  -6  11   4        0.02       -0.59      8.69 o 
  -5  11   4      222.82      184.60     15.68 o 
  -4  11   4       23.35       13.03      9.42 o 
  -3  11   4       16.31       16.26      7.80 o 
  -2  11   4       10.99        5.54      7.32 o 
  -1  11   4       43.06       28.42      7.95 o 
   0  11   4       77.10       79.68      9.53 o 
   1  11   4       20.35       34.89      8.17 o 
   2  11   4       22.67       31.23      9.96 o 
   3  11   4       24.35       26.14     11.61 o 
   4  11   4      381.50      382.22     25.18 o 
   5  11   4        6.27      -10.35     10.35 o 
   6  11   4      283.73      228.87     22.56 o 
   7  11   4       62.54       80.38     17.36 o 
   8  11   4       75.95       64.91     17.32 o 
   9  11   4       51.16       51.55     17.59 o 
  10  11   4       75.16       72.23     24.44 o 
  11  11   4       84.59       80.98     20.11 o 
  12  11   4       22.47      -17.30     21.79 o 
  13  11   4       50.42       58.71     32.13 o 
  14  11   4        0.39      -12.89     29.10 o 
 -14  12   4        0.63       -8.86     15.16 o 
 -13  12   4        9.50      -14.22     14.22 o 
 -12  12   4        0.35       -2.74     13.22 o 
 -11  12   4        0.61      -11.31     12.39 o 
 -10  12   4      205.32      207.80     25.00 o 
  -9  12   4      142.80      135.95     16.51 o 
  -8  12   4       64.90       66.48     14.18 o 
  -7  12   4        0.64       10.23     12.64 o 
  -6  12   4       49.82       26.94     10.85 o 
  -5  12   4       18.55       25.27     11.18 o 
  -4  12   4       74.09       88.49     13.12 o 
  -3  12   4      451.78      423.59     21.39 o 
  -2  12   4       20.35       28.10      9.34 o 
  -1  12   4        0.11        1.71      7.54 o 
   0  12   4      234.20      237.87     15.47 o 
   1  12   4      360.75      346.06     18.23 o 
   2  12   4       21.98       55.26     13.38 o 
   3  12   4      664.36      678.91     32.57 o 
   4  12   4       78.36       66.31     14.09 o 
   5  12   4        0.20      -10.38     11.85 o 
   6  12   4      462.12      448.60     39.92 o 
   7  12   4      489.09      485.37     31.28 o 
   8  12   4      300.47      276.90     26.04 o 
   9  12   4      127.35      123.53     21.37 o 
  10  12   4       85.91      127.38     26.87 o 
  11  12   4       57.34       73.43     21.39 o 
  12  12   4       19.37        5.33     24.79 o 
  13  12   4       64.92       70.74     22.27 o 
 -13  13   4       68.81       96.53     19.26 o 
 -12  13   4       46.11       78.97     18.11 o 
 -11  13   4       31.63       15.56     14.65 o 
 -10  13   4       12.15       10.92     13.52 o 
  -9  13   4      102.12       99.51     16.07 o 
  -8  13   4      663.67      750.58     31.23 o 
  -7  13   4      997.45     1071.57     50.32 o 
  -6  13   4      741.42      749.87     47.37 o 
  -5  13   4      222.53      222.07     18.47 o 
  -4  13   4        3.57       -8.92     10.07 o 
  -3  13   4        3.83       19.69     11.23 o 
  -2  13   4      758.20      734.73     28.62 o 
  -1  13   4      923.97      889.18     58.92 o 
   0  13   4     2126.83     2134.47     52.21 o 
   1  13   4      206.44      210.65     18.01 o 
   2  13   4       46.03       32.88     13.25 o 
   3  13   4       39.59       23.22     12.98 o 
   4  13   4      100.40      122.86     19.76 o 
   5  13   4      505.28      526.29     32.06 o 
   6  13   4      409.54      383.84     28.97 o 
   7  13   4      246.93      274.70     42.54 o 
   8  13   4      118.58      118.83     22.11 o 
   9  13   4        0.06       -0.90     15.96 o 
  10  13   4        4.37       16.16     17.92 o 
  11  13   4      201.71      232.80     29.10 o 
  12  13   4      166.66      216.41     45.04 o 
 -12  14   4        2.87        3.29     17.48 o 
 -11  14   4       35.00       35.13     16.41 o 
 -10  14   4       26.59       11.64     18.61 o 
  -9  14   4       22.81       33.97     14.41 o 
  -8  14   4       12.21       18.19     13.20 o 
  -7  14   4      432.30      442.23     31.58 o 
  -6  14   4      386.12      410.19     28.56 o 
  -5  14   4      447.89      448.02     29.67 o 
  -4  14   4      132.68      135.15     19.94 o 
  -3  14   4      227.25      223.68     22.30 o 
  -2  14   4       62.88       65.15     17.16 o 
  -1  14   4       30.61       23.81     11.98 o 
   0  14   4       21.87       37.40     14.71 o 
   1  14   4       44.60       40.23     14.90 o 
   2  14   4      197.12      223.38     19.70 o 
   3  14   4       97.07       72.79     15.45 o 
   4  14   4       57.76       45.53     17.38 o 
   5  14   4       12.07       14.64     15.40 o 
   6  14   4      149.41      147.49     22.57 o 
   7  14   4      196.79      168.47     24.12 o 
   8  14   4      160.85      129.00     23.93 o 
   9  14   4      106.24      117.66     24.76 o 
  10  14   4       38.90       37.61     26.42 o 
  11  14   4        1.50      -15.26     19.07 o 
 -10  15   4        9.50       12.76     16.90 o 
  -9  15   4        8.90        9.54     31.11 o 
  -8  15   4       24.65       21.01     17.09 o 
  -7  15   4       52.66       55.36     18.19 o 
  -6  15   4       30.75       46.44     17.42 o 
  -5  15   4       18.24       -1.20     15.11 o 
  -4  15   4       15.98       -8.82     14.57 o 
  -3  15   4        8.21       44.83     25.99 o 
  -2  15   4       41.66       59.56     17.97 o 
  -1  15   4       18.74       22.57     20.49 o 
   0  15   4      105.10       92.90     18.06 o 
   1  15   4      188.36      192.44     31.24 o 
   2  15   4       24.51       24.21     15.56 o 
   3  15   4       44.68       36.48     17.79 o 
   4  15   4        2.75      -20.40     28.55 o 
   5  15   4        9.63       -3.87     16.73 o 
   6  15   4       94.78       71.94     19.57 o 
   7  15   4       23.63       16.03     20.53 o 
   8  15   4        0.64      -27.05     27.14 o 
   9  15   4        1.20       -1.06     18.30 o 
  -8  16   4        2.08       12.74     17.59 o 
  -7  16   4        3.55       32.29     19.14 o 
  -6  16   4        7.56        6.16     17.01 o 
  -5  16   4        3.00       10.58     21.31 o 
  -4  16   4        5.90        8.94     25.19 o 
  -3  16   4       47.38       52.12     18.49 o 
  -2  16   4       71.48       45.87     22.66 o 
  -1  16   4       15.42       27.99     21.29 o 
   0  16   4       31.04       31.99     17.16 o 
   1  16   4      124.72       77.40     32.03 o 
   2  16   4       57.15       53.07     21.72 o 
   3  16   4       16.65        7.15     19.30 o 
   4  16   4        6.49        6.40     17.56 o 
   5  16   4        7.61        7.69     20.10 o 
   6  16   4       13.27        2.35     18.67 o 
   7  16   4       22.99       32.98     27.53 o 
  -5  17   4       25.79       27.02     28.18 o 
  -4  17   4        1.66        3.61     17.44 o 
  -3  17   4        5.31       10.61     20.41 o 
  -2  17   4       84.19       32.65     56.66 o 
  -1  17   4      167.59      146.13     36.61 o 
   0  17   4      230.73      250.74     67.72 o 
   1  17   4       26.85       37.39     22.14 o 
   2  17   4       10.25       20.65     21.53 o 
   3  17   4       16.80       46.04     22.65 o 
   4  17   4       21.12       33.25     22.92 o 
 -19   1   5      111.75      173.66     27.86 o 
 -18   1   5       64.26       55.75     24.43 o 
 -17   1   5      300.68      306.06     40.79 o 
 -16   1   5       75.37       73.73     18.25 o 
 -15   1   5      835.87      878.83     41.68 o 
 -14   1   5        1.83       -1.52     11.47 o 
 -13   1   5      222.63      205.08     22.89 o 
 -12   1   5      602.63      644.60     26.26 o 
 -11   1   5      694.38      645.87     21.68 o 
 -10   1   5     1586.76     1536.37     30.66 o 
  -9   1   5     3993.56     3863.64     54.94 o 
  -8   1   5      212.26      191.28      7.95 o 
  -7   1   5      365.11      445.96     11.54 o 
  -6   1   5     5618.50     5993.04     78.70 o 
  -5   1   5     2977.36     3124.14     43.27 o 
  -4   1   5     4454.90     4540.67     66.25 o 
  -3   1   5     1889.74     1673.97     24.66 o 
  -2   1   5    14293.97    14082.87    192.53 o 
  -1   1   5     2042.48     1888.79     26.81 o 
   0   1   5     3622.11     3531.06     46.75 o 
   1   1   5      805.37      859.23     14.53 o 
   2   1   5     2857.39     2701.08     37.39 o 
   3   1   5      569.50      546.66     11.56 o 
   4   1   5       86.51       81.88      5.03 o 
   5   1   5     7057.19     7556.32    117.78 o 
   6   1   5     2805.09     2922.31     69.24 o 
   7   1   5      667.39      811.63     17.42 o 
   8   1   5      550.18      510.02     17.41 o 
   9   1   5      809.86      748.73     21.70 o 
  10   1   5        5.58       10.77      5.56 o 
  11   1   5      961.50      981.29     24.05 o 
  12   1   5        0.60       -6.74      6.74 o 
  13   1   5        1.35       -1.28     10.50 o 
  14   1   5       15.02        4.12     13.06 o 
  15   1   5        5.50       -0.30     13.03 o 
  16   1   5       59.50      105.60     28.74 o 
  17   1   5      202.70      222.09     31.36 o 
  18   1   5      104.94      131.67     32.49 o 
 -19   2   5      353.63      434.18     36.93 o 
 -18   2   5      375.30      501.37     91.09 o 
 -17   2   5       99.52      106.81     22.01 o 
 -16   2   5        5.27       -1.53     13.48 o 
 -15   2   5      277.51      241.41     24.60 o 
 -14   2   5      564.26      658.01     52.90 o 
 -13   2   5      717.91      718.50     29.89 o 
 -12   2   5      463.79      484.20     23.30 o 
 -11   2   5      335.35      344.11     18.23 o 
 -10   2   5       10.19       12.48      6.25 o 
  -9   2   5      665.29      607.93     17.05 o 
  -8   2   5     3811.80     3780.88     53.27 o 
  -7   2   5     1970.05     2528.49     37.34 o 
  -6   2   5       16.14       15.57      4.66 o 
  -5   2   5     1233.39     1381.82     24.55 o 
  -4   2   5     1847.14     1853.43     27.49 o 
  -3   2   5     4679.07     4891.88     64.03 o 
  -2   2   5     1831.94     1693.75     24.92 o 
  -1   2   5     6245.86     6250.22     79.73 o 
   0   2   5     3390.47     3273.75     49.50 o 
   1   2   5     1953.82     1815.38     30.20 o 
   2   2   5       16.15       22.97      2.85 o 
   3   2   5      868.24      842.03     16.62 o 
   4   2   5     5920.46     6123.26     86.92 o 
   5   2   5     1476.45     1429.50     26.31 o 
   6   2   5      238.31      323.91     10.26 o 
   7   2   5     1738.00     1696.60     28.65 o 
   8   2   5       41.17       28.61      5.37 o 
   9   2   5       22.35       22.14      5.36 o 
  10   2   5      126.07      135.80     10.27 o 
  11   2   5       15.98       25.90      6.23 o 
  12   2   5      407.75      447.14     19.88 o 
  13   2   5      626.10      634.21     26.60 o 
  14   2   5      225.79      256.75     29.42 o 
  15   2   5       16.61       28.98     15.07 o 
  16   2   5       88.67      105.40     38.30 o 
  17   2   5       53.12       61.95     19.96 o 
  18   2   5      196.88      223.09     29.14 o 
 -19   3   5       17.13       23.33     20.92 o 
 -18   3   5       72.84      102.20     28.49 o 
 -17   3   5       94.77      110.59     24.74 o 
 -16   3   5      389.61      397.87     30.35 o 
 -15   3   5      341.49      354.89     28.11 o 
 -14   3   5       88.17       90.25     15.09 o 
 -13   3   5       29.17       26.29     16.74 o 
 -12   3   5      581.12      568.37     21.93 o 
 -11   3   5      679.94      662.41     22.41 o 
 -10   3   5      482.73      479.61     18.22 o 
  -9   3   5     1920.58     1900.13     42.49 o 
  -8   3   5      158.39      133.78      8.26 o 
  -7   3   5       23.88       13.71      4.65 o 
  -6   3   5     2684.83     2807.07     40.33 o 
  -5   3   5      519.38      512.01     20.65 o 
  -4   3   5      121.40      128.28      5.47 o 
  -3   3   5        6.18       13.10      3.82 o 
  -2   3   5     1062.76     1055.99     17.69 o 
  -1   3   5     1859.23     1811.48     26.74 o 
   0   3   5      365.43      321.67     10.78 o 
   1   3   5       71.80       90.28      8.70 o 
   2   3   5       37.29       44.93      3.95 o 
   3   3   5       81.74       67.00      5.61 o 
   4   3   5      599.83      516.14     13.14 o 
   5   3   5     3573.09     3399.94     48.36 o 
   6   3   5       96.45      107.44      6.61 o 
   7   3   5      304.39      299.15     10.41 o 
   8   3   5      528.33      559.08     14.81 o 
   9   3   5     1594.02     1664.35     29.75 o 
  10   3   5       16.09        9.85      5.67 o 
  11   3   5      379.99      390.33     18.54 o 
  12   3   5       24.58       17.15      9.50 o 
  13   3   5       25.43       21.23      8.63 o 
  14   3   5      140.66      144.51     20.31 o 
  15   3   5      114.35      106.16     17.80 o 
  16   3   5       25.16       40.34     18.08 o 
  17   3   5      161.71      176.40     25.95 o 
  18   3   5      235.58      212.95     28.87 o 
 -18   4   5        0.80       16.20     18.35 o 
 -17   4   5       95.61      138.89     23.68 o 
 -16   4   5       40.25       39.46     17.36 o 
 -15   4   5        3.86       24.41     19.65 o 
 -14   4   5       15.44       -0.82     19.72 o 
 -13   4   5        2.94        4.67      9.67 o 
 -12   4   5      235.32      201.24     17.20 o 
 -11   4   5       34.17       32.01      9.04 o 
 -10   4   5      126.89      129.81     11.45 o 
  -9   4   5        0.34       -0.93      5.98 o 
  -8   4   5       60.61       75.25      8.68 o 
  -7   4   5      106.25      111.36      7.92 o 
  -6   4   5     2806.16     2734.28     50.97 o 
  -5   4   5      450.37      499.37     11.39 o 
  -4   4   5       21.92       23.39      3.50 o 
  -3   4   5        3.17        0.62      2.86 o 
  -2   4   5      309.21      377.82     11.05 o 
  -1   4   5     2701.76     2799.73     39.75 o 
   0   4   5       45.00       37.42      6.42 o 
   1   4   5      120.60      125.23      5.32 o 
   2   4   5      151.53      132.71      9.88 o 
   3   4   5     1447.31     1476.27     24.23 o 
   4   4   5        0.36       -0.84      2.85 o 
   5   4   5      485.17      540.23     13.26 o 
   6   4   5     1862.74     2052.40     33.05 o 
   7   4   5      355.36      409.31     12.32 o 
   8   4   5        6.04        5.32      4.65 o 
   9   4   5      349.86      374.70     14.48 o 
  10   4   5        0.47       -3.20      7.07 o 
  11   4   5       45.10       29.94      9.38 o 
  12   4   5      199.86      148.74     13.79 o 
  13   4   5      206.55      179.83     15.73 o 
  14   4   5        5.66        0.66      9.89 o 
  15   4   5       10.50       -8.06     13.14 o 
  16   4   5       30.94       22.10     18.88 o 
  17   4   5        0.01       11.62     25.36 o 
 -18   5   5        7.96       23.10     18.56 o 
 -17   5   5       17.38       30.03     17.75 o 
 -16   5   5       18.97       14.07     15.14 o 
 -15   5   5      229.97      232.23     21.65 o 
 -14   5   5        0.13       10.19     11.19 o 
 -13   5   5        8.91       10.74     10.17 o 
 -12   5   5        0.18       -6.82      8.22 o 
 -11   5   5        0.43        0.45      8.15 o 
 -10   5   5      377.34      373.25     18.03 o 
  -9   5   5      464.71      452.85     18.30 o 
  -8   5   5      127.34      133.70     10.71 o 
  -7   5   5      210.87      200.47     16.16 o 
  -6   5   5        0.81        0.12      2.87 o 
  -5   5   5       15.56       13.59      3.41 o 
  -4   5   5     1026.79      965.70     17.98 o 
  -3   5   5     1584.76     1552.91     27.78 o 
  -2   5   5      351.81      301.85      9.37 o 
  -1   5   5       61.94       68.76      5.13 o 
   0   5   5      603.10      696.30     14.63 o 
   1   5   5      415.66      440.38     11.93 o 
   2   5   5     2527.11     2402.70     44.07 o 
   3   5   5      421.80      449.12     12.73 o 
   4   5   5      533.68      604.42     14.10 o 
   5   5   5      403.04      459.93     12.63 o 
   6   5   5      380.95      427.90     12.54 o 
   7   5   5      626.96      625.14     15.85 o 
   8   5   5      219.72      212.01     10.95 o 
   9   5   5      392.05      392.54     15.17 o 
  10   5   5       98.38      106.48     11.75 o 
  11   5   5      111.23      102.27     12.69 o 
  12   5   5      234.57      257.80     22.30 o 
  13   5   5       90.87      108.64     14.12 o 
  14   5   5       93.97       79.96     14.16 o 
  15   5   5      165.38      153.00     20.47 o 
  16   5   5      143.73      162.78     30.51 o 
  17   5   5       77.77       73.04     27.76 o 
 -18   6   5        0.91      -15.37     15.37 o 
 -17   6   5      126.40      134.36     21.82 o 
 -16   6   5       20.12       24.64     15.91 o 
 -15   6   5       95.77       77.33     16.81 o 
 -14   6   5      946.71     1028.96     50.42 o 
 -13   6   5      322.67      337.05     20.24 o 
 -12   6   5      171.58      196.28     21.44 o 
 -11   6   5      329.05      349.04     18.68 o 
 -10   6   5      195.89      194.13     14.60 o 
  -9   6   5      253.18      268.65     18.47 o 
  -8   6   5     3774.87     3835.23     71.49 o 
  -7   6   5     3944.01     3850.87     70.96 o 
  -6   6   5     3087.83     3054.41     68.98 o 
  -5   6   5     1167.22     1126.77     20.68 o 
  -4   6   5     1234.33     1247.80     22.38 o 
  -3   6   5        6.21       12.22      5.04 o 
  -2   6   5     2812.29     2622.95     39.61 o 
  -1   6   5     4229.81     4007.73     56.43 o 
   0   6   5     8898.21     8804.03    125.90 o 
   1   6   5     1299.07     1119.14     32.19 o 
   2   6   5      622.00      618.94     15.75 o 
   3   6   5      212.42      253.03     11.51 o 
   4   6   5      569.85      538.67     18.43 o 
   5   6   5     3295.54     3359.87     54.43 o 
   6   6   5     3814.92     3965.47     57.70 o 
   7   6   5     1430.59     1504.65     27.67 o 
   8   6   5      186.01      196.17     11.50 o 
   9   6   5       79.27       76.99     11.27 o 
  10   6   5       10.69       14.33      8.64 o 
  11   6   5      652.55      633.41     27.61 o 
  12   6   5      975.97     1016.39     32.71 o 
  13   6   5      797.08      885.03     38.45 o 
  14   6   5       96.29       86.58     18.74 o 
  15   6   5      221.47      216.06     29.33 o 
  16   6   5        0.01       12.42     21.90 o 
  17   6   5       17.56       12.80     50.10 o 
 -17   7   5       81.50       75.21     20.25 o 
 -16   7   5      432.53      498.27     31.60 o 
 -15   7   5      378.46      346.25     33.66 o 
 -14   7   5       91.08      102.94     15.29 o 
 -13   7   5      125.42      110.90     15.00 o 
 -12   7   5      601.38      568.61     29.20 o 
 -11   7   5      455.19      429.81     22.69 o 
 -10   7   5     1594.61     1650.59     41.57 o 
  -9   7   5     2313.33     2308.33     50.97 o 
  -8   7   5     1514.70     1398.75     39.35 o 
  -7   7   5      243.95      249.60     14.59 o 
  -6   7   5        2.34       -0.13      9.94 o 
  -5   7   5      322.37      346.14     12.63 o 
  -4   7   5      534.77      480.44     13.23 o 
  -3   7   5     3663.67     3680.15     53.54 o 
  -2   7   5      722.00      647.17     17.90 o 
  -1   7   5      782.68      854.16     22.39 o 
   0   7   5     1426.27     1455.30     26.40 o 
   1   7   5      224.93      232.26     10.84 o 
   2   7   5      694.89      700.64     16.56 o 
   3   7   5     1796.58     1742.68     32.90 o 
   4   7   5     3171.86     3296.93     49.88 o 
   5   7   5     1058.53     1095.46     22.61 o 
   6   7   5      126.90      129.09     10.99 o 
   7   7   5     1267.51     1343.86     32.70 o 
   8   7   5      212.26      244.92     17.94 o 
   9   7   5     1230.68     1304.72     35.05 o 
  10   7   5      419.63      422.00     20.23 o 
  11   7   5      649.77      694.49     48.19 o 
  12   7   5       43.99       50.53     16.50 o 
  13   7   5        7.90       19.03     18.19 o 
  14   7   5      142.96      141.74     21.58 o 
  15   7   5      111.73      138.56     23.38 o 
  16   7   5      161.96      141.77     23.21 o 
 -17   8   5       12.30      -25.83     25.83 o 
 -16   8   5        4.56       12.73     19.41 o 
 -15   8   5       30.12       51.68     15.02 o 
 -14   8   5      245.75      256.20     30.24 o 
 -13   8   5       19.34       20.36     12.18 o 
 -12   8   5      255.38      221.29     20.11 o 
 -11   8   5       42.32       43.25     11.90 o 
 -10   8   5        8.06        7.39      9.73 o 
  -9   8   5      231.46      229.42     16.17 o 
  -8   8   5       36.22       31.34      9.60 o 
  -7   8   5      114.07       88.52     16.65 o 
  -6   8   5      255.79      308.59     16.21 o 
  -5   8   5      154.20      149.35     12.25 o 
  -4   8   5       60.16       65.31      7.23 o 
  -3   8   5       99.06       76.03      8.31 o 
  -2   8   5     1219.39     1198.96     23.99 o 
  -1   8   5      246.94      248.07     10.45 o 
   0   8   5       24.06       17.58      5.47 o 
   1   8   5      100.85      135.19      9.87 o 
   2   8   5       54.66       66.30      6.90 o 
   3   8   5      204.74      208.96     10.67 o 
   4   8   5     1740.42     1630.28     35.14 o 
   5   8   5       52.59       59.37      7.32 o 
   6   8   5      470.74      469.55     16.93 o 
   7   8   5      902.83      950.82     27.41 o 
   8   8   5      692.54      709.88     66.22 o 
   9   8   5      115.70      114.34     17.07 o 
  10   8   5       39.53       37.76     14.21 o 
  11   8   5      500.20      477.50     41.18 o 
  12   8   5       60.02       78.53     18.23 o 
  13   8   5      239.81      231.25     24.69 o 
  14   8   5       37.28       23.70     17.18 o 
  15   8   5       45.08       24.17     19.42 o 
  16   8   5        0.43       19.36     18.73 o 
 -16   9   5       14.24       13.97     16.57 o 
 -15   9   5        0.38      -12.34     12.86 o 
 -14   9   5        3.39        9.28     12.48 o 
 -13   9   5        0.85        2.55     11.76 o 
 -12   9   5        3.14        4.21     11.56 o 
 -11   9   5      142.41      156.31     16.10 o 
 -10   9   5      150.07      132.99     15.08 o 
  -9   9   5       18.72        3.18      9.54 o 
  -8   9   5      604.16      563.84     23.52 o 
  -7   9   5      801.89      761.05     31.53 o 
  -6   9   5      648.49      744.31     40.99 o 
  -5   9   5      861.90      944.21     53.83 o 
  -4   9   5       11.95       15.78      7.90 o 
  -3   9   5        1.68        6.37      5.65 o 
  -2   9   5      232.57      222.68     10.62 o 
  -1   9   5      709.16      733.19     28.03 o 
   0   9   5      237.11      239.02     12.02 o 
   1   9   5        0.21       -1.52      7.58 o 
   2   9   5        1.41        1.31      5.25 o 
   3   9   5       88.55       81.58      9.48 o 
   4   9   5      225.33      229.17     11.27 o 
   5   9   5      119.19      137.31     16.84 o 
   6   9   5      226.70      237.18     17.25 o 
   7   9   5      897.46      892.48     36.98 o 
   8   9   5       24.85        9.22     21.74 o 
   9   9   5        0.15       -9.19     15.83 o 
  10   9   5       10.42        4.59     13.02 o 
  11   9   5       38.28       29.83     15.43 o 
  12   9   5       24.15        6.08     15.79 o 
  13   9   5        1.35        4.62     15.97 o 
  14   9   5       90.33      122.11     24.38 o 
  15   9   5       21.53       14.34     17.32 o 
 -15  10   5        0.21      -13.62     13.62 o 
 -14  10   5       82.18       95.75     17.68 o 
 -13  10   5       68.27       71.29     18.07 o 
 -12  10   5       63.42       84.86     15.71 o 
 -11  10   5      196.05      204.55     30.72 o 
 -10  10   5       38.51       37.35     12.41 o 
  -9  10   5       41.87       68.09     13.13 o 
  -8  10   5        8.51       18.51     10.43 o 
  -7  10   5     2583.04     2631.44     68.37 o 
  -6  10   5     1606.64     1652.23     59.46 o 
  -5  10   5     1742.33     1771.78     43.08 o 
  -4  10   5        2.04        8.65      8.24 o 
  -3  10   5       16.93        5.36      6.77 o 
  -2  10   5        0.88        0.90      6.09 o 
  -1  10   5        1.88       -3.12      6.33 o 
   0  10   5      571.98      576.08     19.18 o 
   1  10   5      205.00      195.27     11.16 o 
   2  10   5       20.03       14.66      8.25 o 
   3  10   5        4.71        1.29      6.47 o 
   4  10   5      479.04      460.89     21.94 o 
   5  10   5      614.64      636.48     31.90 o 
   6  10   5     1454.38     1431.35     53.49 o 
   7  10   5      744.67      696.90     34.20 o 
   8  10   5       82.86       90.01     18.08 o 
   9  10   5        0.29       -4.53     19.15 o 
  10  10   5       99.07       62.64     41.11 o 
  11  10   5      320.10      321.35     33.05 o 
  12  10   5      479.11      515.75     36.22 o 
  13  10   5      616.71      623.73     37.85 o 
  14  10   5        6.02      -13.00     20.91 o 
 -15  11   5      133.13      158.12     20.93 o 
 -14  11   5       30.41       25.01     15.58 o 
 -13  11   5       57.31       69.31     18.50 o 
 -12  11   5       84.84       87.89     16.78 o 
 -11  11   5       25.58       -3.22     12.19 o 
 -10  11   5      853.54      807.39     31.72 o 
  -9  11   5      200.87      193.33     18.47 o 
  -8  11   5      812.44      835.09     30.76 o 
  -7  11   5      438.64      440.61     28.76 o 
  -6  11   5       76.10       72.56     12.90 o 
  -5  11   5       13.32       18.53      9.94 o 
  -4  11   5      723.03      743.50     26.71 o 
  -3  11   5      178.01      210.63     13.18 o 
  -2  11   5      647.95      640.07     21.10 o 
  -1  11   5       22.83       16.44      7.80 o 
   0  11   5        0.50       10.19      8.41 o 
   1  11   5     1023.79      983.80     28.15 o 
   2  11   5      247.18      285.07     20.80 o 
   3  11   5      457.94      459.25     31.21 o 
   4  11   5      136.20      157.35     17.69 o 
   5  11   5       60.68       78.94     13.76 o 
   6  11   5      130.54      116.56     18.66 o 
   7  11   5      626.02      643.71     33.91 o 
   8  11   5      250.27      255.62     24.78 o 
   9  11   5      104.37      134.56     57.48 o 
  10  11   5      126.07      124.64     28.95 o 
  11  11   5      280.02      286.33     28.11 o 
  12  11   5      136.92      182.00     29.12 o 
  13  11   5        2.20       39.16     19.90 o 
  14  11   5       36.71       44.21     19.50 o 
 -14  12   5      154.77      166.82     20.98 o 
 -13  12   5      168.68      181.75     21.42 o 
 -12  12   5      126.51      140.01     19.12 o 
 -11  12   5       61.50       52.05     15.00 o 
 -10  12   5        1.05       -0.86     12.20 o 
  -9  12   5        0.11       -2.61     11.36 o 
  -8  12   5      137.40      140.70     23.05 o 
  -7  12   5       33.94       28.53     12.27 o 
  -6  12   5      151.56      129.48     15.52 o 
  -5  12   5      259.33      242.27     26.49 o 
  -4  12   5        2.16        8.25      9.76 o 
  -3  12   5       30.21       24.46     13.49 o 
  -2  12   5      378.14      411.03     21.37 o 
  -1  12   5      872.02      791.53     40.61 o 
   0  12   5      220.25      261.33     16.42 o 
   1  12   5      493.30      478.97     20.91 o 
   2  12   5       74.68       51.78     13.03 o 
   3  12   5       40.35       23.66     11.56 o 
   4  12   5       55.92       39.08     12.98 o 
   5  12   5      230.02      229.58     22.67 o 
   6  12   5      630.53      596.83     44.49 o 
   7  12   5      425.72      461.89     30.69 o 
   8  12   5       43.11       59.00     18.25 o 
   9  12   5        6.35        2.69     15.66 o 
  10  12   5       26.47        5.80     24.86 o 
  11  12   5        0.83       -3.69     16.91 o 
  12  12   5       31.14       29.18     25.08 o 
  13  12   5       60.19       63.61     21.83 o 
 -13  13   5        3.90       -6.24     14.34 o 
 -12  13   5       61.18       73.08     17.86 o 
 -11  13   5       77.23       67.02     16.52 o 
 -10  13   5       52.12       30.40     14.51 o 
  -9  13   5        3.54        4.95     12.28 o 
  -8  13   5       92.33       54.12     24.34 o 
  -7  13   5       93.59       71.49     17.11 o 
  -6  13   5       35.86       30.62     16.52 o 
  -5  13   5      227.60      246.43     26.76 o 
  -4  13   5      120.65      125.53     18.73 o 
  -3  13   5        0.13      -10.85     12.32 o 
  -2  13   5       17.50       14.85     11.17 o 
  -1  13   5       37.09       20.81     10.06 o 
   0  13   5        0.30        2.98     11.04 o 
   1  13   5       29.10       33.80     12.92 o 
   2  13   5       67.03       41.31     13.91 o 
   3  13   5       11.44       -6.13     10.39 o 
   4  13   5       22.23       26.81     13.44 o 
   5  13   5      113.58      103.04     19.55 o 
   6  13   5      166.15      174.37     23.48 o 
   7  13   5      118.42      105.19     20.35 o 
   8  13   5        4.25       12.96     16.93 o 
   9  13   5        2.21       14.40     17.25 o 
  10  13   5       21.52       35.61     24.43 o 
  11  13   5        6.36       25.12     19.63 o 
  12  13   5        2.46       12.56     19.03 o 
 -11  14   5       60.48       42.34     18.70 o 
 -10  14   5       22.53       27.11     17.73 o 
  -9  14   5       12.62        9.51     16.09 o 
  -8  14   5       18.74       16.36     30.60 o 
  -7  14   5      317.99      321.93     39.92 o 
  -6  14   5      392.03      371.56     28.55 o 
  -5  14   5      172.31      180.27     21.94 o 
  -4  14   5      261.70      246.08     23.76 o 
  -3  14   5       41.97       55.76     19.83 o 
  -2  14   5       18.74        3.40     14.41 o 
  -1  14   5        2.83       21.69     11.38 o 
   0  14   5        0.49       -9.05     12.14 o 
   1  14   5       12.04      -10.73     12.66 o 
   2  14   5      128.79      121.31     16.90 o 
   3  14   5      147.66      118.75     20.40 o 
   4  14   5       43.10       27.34     16.67 o 
   5  14   5       49.72       45.02     18.29 o 
   6  14   5      125.51       92.92     21.22 o 
   7  14   5       37.13       34.83     18.30 o 
   8  14   5       55.43       50.75     20.36 o 
   9  14   5        0.97      -16.23     16.23 o 
  10  14   5        2.52       37.55     28.37 o 
 -10  15   5       55.03       59.87     20.45 o 
  -9  15   5      135.59      127.72     22.73 o 
  -8  15   5       94.57       82.51     20.43 o 
  -7  15   5       25.96       16.39     16.48 o 
  -6  15   5       10.03        0.11     15.38 o 
  -5  15   5       30.11       31.09     16.45 o 
  -4  15   5      120.72      113.95     20.55 o 
  -3  15   5      261.22      302.60     42.29 o 
  -2  15   5      293.27      329.32     43.68 o 
  -1  15   5       41.79       41.68     21.17 o 
   0  15   5        0.49        2.11     14.64 o 
   1  15   5        0.75       -9.95     14.53 o 
   2  15   5       22.45        7.62     15.31 o 
   3  15   5      122.70      142.59     22.77 o 
   4  15   5      148.22      181.80     24.36 o 
   5  15   5        8.02      -18.19     22.04 o 
   6  15   5       10.77        6.01     17.13 o 
   7  15   5        0.73      -16.25     16.25 o 
   8  15   5      126.73      143.03     31.61 o 
   9  15   5       15.47       52.41     29.17 o 
  -8  16   5       26.61       39.67     23.96 o 
  -7  16   5        6.30        3.91     16.95 o 
  -6  16   5        8.27        3.24     27.30 o 
  -5  16   5        1.45       -5.40     15.58 o 
  -4  16   5       17.57       32.54     18.31 o 
  -3  16   5       11.13       26.82     22.02 o 
  -2  16   5       67.25       36.62     21.73 o 
  -1  16   5      178.78      132.40     30.49 o 
   0  16   5       59.94       56.48     23.19 o 
   1  16   5       10.15       -2.47     15.10 o 
   2  16   5        0.17      -24.55     24.55 o 
   3  16   5        0.00       25.70     20.80 o 
   4  16   5       27.67       11.87     18.65 o 
   5  16   5       91.67       80.15     21.18 o 
   6  16   5      143.68       98.08     24.31 o 
   7  16   5      118.53      114.20     24.57 o 
  -5  17   5       13.36       15.14     20.17 o 
  -4  17   5        2.30       29.87     24.98 o 
  -3  17   5       13.65        0.58     20.08 o 
  -2  17   5       12.10       12.88     21.98 o 
  -1  17   5       37.45        4.95     24.61 o 
   0  17   5       30.33       46.87     23.78 o 
   1  17   5       10.32       25.61     31.36 o 
   2  17   5        3.08       21.38     21.69 o 
   3  17   5       12.10       11.60     21.84 o 
   4  17   5        7.81       11.62     20.94 o 
 -19   0   6      137.79      116.20     33.99 o 
 -18   0   6      242.85      247.02     39.73 o 
 -17   0   6       84.53       53.98     26.61 o 
 -16   0   6      941.91      938.85     64.35 o 
 -15   0   6     1329.68     1337.80     74.97 o 
 -14   0   6      844.35      932.35     59.22 o 
 -13   0   6       20.20       -0.37     16.49 o 
 -12   0   6     1074.09      986.48     40.76 o 
 -11   0   6      525.36      464.40     26.38 o 
 -10   0   6     6070.19     6253.75    150.54 o 
  -9   0   6     5900.28     5915.57    113.64 o 
  -8   0   6     5927.07     5613.28    149.82 o 
  -7   0   6      310.70      319.39     14.68 o 
  -6   0   6     2973.60     3115.68     62.60 o 
  -5   0   6       69.07       41.38      5.99 o 
  -4   0   6     8135.47     7904.00    179.30 o 
  -3   0   6    10376.46     9835.57    174.65 o 
  -2   0   6    44618.98    44338.96    762.87 o 
  -1   0   6    22911.85    22452.83    389.14 o 
   0   0   6      863.88      849.43     22.52 o 
   1   0   6      954.05      994.48     43.86 o 
   2   0   6      284.56      313.18     13.53 o 
   3   0   6     5246.70     4984.38     93.57 o 
   4   0   6    10050.40     9417.67    170.42 o 
   5   0   6     2084.82     2213.40     79.73 o 
   6   0   6      545.32      696.21     22.18 o 
   7   0   6      714.52      856.81     26.87 o 
   8   0   6     2904.68     2688.98     77.93 o 
  10   0   6      599.34      628.20     29.53 o 
  11   0   6     1410.31     1431.62     40.88 o 
  12   0   6     1393.43     1331.21     40.03 o 
  13   0   6      397.90      342.27     47.48 o 
  14   0   6       44.78       41.48     19.87 o 
  15   0   6      144.44      161.56     30.24 o 
  16   0   6       61.98       75.84     27.49 o 
  17   0   6      126.35      155.93     35.61 o 
 -19   1   6      136.91      173.46     44.61 o 
 -18   1   6       87.84       54.79     20.19 o 
 -17   1   6       62.88       59.13     18.73 o 
 -16   1   6       57.30       63.45     17.69 o 
 -15   1   6      311.75      337.86     44.73 o 
 -14   1   6       98.61       63.44     15.74 o 
 -13   1   6     1754.15     1726.20     48.27 o 
 -12   1   6      706.30      702.99     27.78 o 
 -11   1   6      883.36      896.28     26.10 o 
 -10   1   6      125.93      126.76      9.24 o 
  -9   1   6      465.91      493.08     13.50 o 
  -8   1   6     3564.73     3556.96     50.91 o 
  -7   1   6     1933.49     1842.71     29.44 o 
  -6   1   6     9200.25     9317.88    119.31 o 
  -5   1   6      586.05      572.41     13.97 o 
  -4   1   6     1359.91     1304.88     21.13 o 
  -3   1   6     1807.25     2007.97     32.38 o 
  -2   1   6    11489.53    11200.60    140.00 o 
  -1   1   6     6330.42     6268.17     80.37 o 
   0   1   6     5905.91     5491.40     71.08 o 
   1   1   6      226.04      259.01      8.30 o 
   2   1   6     1498.79     1346.45     21.60 o 
   3   1   6       55.74       59.85      5.36 o 
   4   1   6      253.70      271.13      8.82 o 
   5   1   6     4051.48     4126.16     57.30 o 
   6   1   6      350.52      319.23     11.23 o 
   7   1   6     1098.35     1092.56     25.88 o 
   8   1   6      771.51      790.81     18.23 o 
   9   1   6      498.24      506.10     14.90 o 
  10   1   6      393.24      375.06     20.29 o 
  11   1   6        7.41        5.35      6.28 o 
  12   1   6      535.23      518.95     21.23 o 
  13   1   6      388.87      411.30     20.05 o 
  14   1   6      322.16      409.39     44.29 o 
  15   1   6      172.69      169.71     22.65 o 
  16   1   6      178.13      209.31     25.13 o 
  17   1   6       58.54       45.30     18.73 o 
 -19   2   6       27.85       21.46     19.38 o 
 -18   2   6       13.07       -9.80     17.33 o 
 -17   2   6       39.85       28.00     18.23 o 
 -16   2   6      127.35      136.71     22.28 o 
 -15   2   6      133.55      114.89     23.74 o 
 -14   2   6       97.98       85.79     16.90 o 
 -13   2   6       66.24       87.56     15.70 o 
 -12   2   6       11.96       -6.21      9.44 o 
 -11   2   6       26.13       28.11      8.93 o 
 -10   2   6      144.01      138.47     10.62 o 
  -9   2   6       17.95       12.50      5.75 o 
  -8   2   6      676.67      681.35     15.21 o 
  -7   2   6     2723.34     2973.40     43.32 o 
  -6   2   6     3725.00     4227.49     57.96 o 
  -5   2   6     2190.59     2374.88     34.79 o 
  -4   2   6       91.29       97.51      6.99 o 
  -3   2   6      509.35      527.79     11.40 o 
  -2   2   6     1206.47     1214.54     19.56 o 
  -1   2   6     1554.38     1612.97     24.25 o 
   0   2   6     2072.69     2118.45     34.79 o 
   1   2   6     1428.73     1325.85     24.51 o 
   2   2   6     1889.79     1748.32     26.64 o 
   3   2   6      325.31      311.40      8.74 o 
   4   2   6      489.00      523.31     12.89 o 
   5   2   6     4204.32     4423.39     66.11 o 
   6   2   6      499.62      479.16     18.01 o 
   7   2   6      238.41      280.33     10.26 o 
   8   2   6      135.51      153.48      8.50 o 
   9   2   6     1150.91     1150.48     23.68 o 
  10   2   6        2.38       -5.40      5.40 o 
  11   2   6       65.38       58.92      8.10 o 
  12   2   6      562.05      513.01     25.22 o 
  13   2   6       30.40       17.40     10.11 o 
  14   2   6       79.96       49.80     26.93 o 
  15   2   6       31.23       15.28     15.11 o 
  16   2   6      149.95      139.39     22.90 o 
  17   2   6        1.01       -3.93     16.34 o 
 -18   3   6       14.51       29.85     18.55 o 
 -17   3   6       12.78       -3.52     18.99 o 
 -16   3   6       65.19       83.75     25.43 o 
 -15   3   6       14.37       -1.04     13.78 o 
 -14   3   6       44.16       52.64     20.54 o 
 -13   3   6      233.89      216.76     18.33 o 
 -12   3   6      923.90      863.48     38.65 o 
 -11   3   6      394.74      376.82     17.44 o 
 -10   3   6      130.84      129.90     11.26 o 
  -9   3   6      507.57      552.46     19.13 o 
  -8   3   6      182.20      181.16      9.42 o 
  -7   3   6       76.61       82.07      5.72 o 
  -6   3   6      842.42      744.42     16.87 o 
  -5   3   6       36.30       13.85      4.02 o 
  -4   3   6      274.21      266.39      8.35 o 
  -3   3   6     1604.55     1643.78     25.58 o 
  -2   3   6      255.41      249.12      7.63 o 
  -1   3   6       44.26       34.86      3.29 o 
   0   3   6     1600.74     1270.66     24.05 o 
   1   3   6      284.33      316.99     10.87 o 
   2   3   6      530.33      532.23     11.28 o 
   3   3   6      107.65      129.04      6.35 o 
   4   3   6     1948.35     2009.20     48.35 o 
   5   3   6     1050.21     1043.11     21.69 o 
   6   3   6     1914.36     1890.64     31.07 o 
   7   3   6      341.16      359.43     12.58 o 
   8   3   6      302.86      287.49     11.06 o 
   9   3   6      631.99      631.90     16.97 o 
  10   3   6     1229.05     1200.48     25.31 o 
  11   3   6      604.41      591.47     22.10 o 
  12   3   6       60.86       41.80     10.86 o 
  13   3   6      521.26      531.34     24.73 o 
  14   3   6       10.54        7.74      9.50 o 
  15   3   6       37.49       32.68     15.24 o 
  16   3   6       21.31       21.49     21.37 o 
  17   3   6        0.21       -3.87     23.36 o 
 -18   4   6       23.87       59.05     21.95 o 
 -17   4   6       32.47       -2.77     23.24 o 
 -16   4   6      403.31      340.72     29.71 o 
 -15   4   6      447.35      477.63     27.72 o 
 -14   4   6      487.68      500.94     26.89 o 
 -13   4   6       93.09       92.64     14.49 o 
 -12   4   6        1.38       -3.51      8.35 o 
 -11   4   6      770.29      722.06     24.12 o 
 -10   4   6      732.15      713.79     23.44 o 
  -9   4   6     3656.80     3761.84     69.71 o 
  -8   4   6      350.41      343.89     15.06 o 
  -7   4   6     1726.82     1567.93     31.18 o 
  -6   4   6       20.14       16.17      3.92 o 
  -5   4   6       17.78       23.90      5.00 o 
  -4   4   6     1296.49     1270.18     21.68 o 
  -3   4   6      284.04      248.74      8.36 o 
  -2   4   6     5438.35     5285.71     70.38 o 
  -1   4   6      774.41      730.16     14.51 o 
   0   4   6        2.22       -0.25      3.90 o 
   1   4   6     1334.48     1242.78     24.75 o 
   2   4   6      574.54      646.90     18.82 o 
   3   4   6       13.99        4.87      3.19 o 
   4   4   6     2669.69     2575.66     38.60 o 
   5   4   6     1733.28     1715.56     31.41 o 
   6   4   6        3.52        1.05      4.09 o 
   7   4   6     1638.56     1575.23     28.15 o 
   8   4   6      941.92      983.29     21.14 o 
   9   4   6      178.30      217.47     10.31 o 
  10   4   6      210.70      211.83     14.27 o 
  11   4   6      559.70      613.04     23.32 o 
  12   4   6      688.14      645.70     36.74 o 
  13   4   6       38.18       31.16     11.54 o 
  14   4   6       37.11       23.21     27.07 o 
  15   4   6      175.93      168.22     33.42 o 
  16   4   6       46.22       11.45     39.05 o 
  17   4   6      138.95      118.32     37.11 o 
 -18   5   6      159.95      194.31     31.24 o 
 -17   5   6      244.54      237.78     28.59 o 
 -16   5   6        5.89       -3.86     13.64 o 
 -15   5   6        0.38        3.37     26.77 o 
 -14   5   6      332.49      402.17     26.94 o 
 -13   5   6      372.55      386.95     20.62 o 
 -12   5   6      644.81      656.12     24.88 o 
 -11   5   6      345.39      349.68     18.23 o 
 -10   5   6      722.15      684.97     32.11 o 
  -9   5   6        8.52        8.20      9.25 o 
  -8   5   6      955.06      944.94     26.35 o 
  -7   5   6     3186.24     3034.88     68.43 o 
  -6   5   6     4485.67     4572.74     63.24 o 
  -5   5   6     5380.27     5563.39     75.18 o 
  -4   5   6     3307.81     3373.56     48.35 o 
  -3   5   6      733.60      746.03     16.97 o 
  -2   5   6      551.71      584.10     13.39 o 
  -1   5   6     3132.32     3241.34     46.41 o 
   0   5   6     3972.40     3920.75     54.64 o 
   1   5   6     1170.86     1154.70     20.40 o 
   2   5   6     1819.54     1802.19     31.18 o 
   3   5   6       66.52      115.64      6.14 o 
   4   5   6     1010.91     1116.50     23.06 o 
   5   5   6       88.22       89.67      6.44 o 
   6   5   6      173.34      155.65      8.59 o 
   7   5   6      380.99      393.67     13.09 o 
   8   5   6      202.21      202.72      9.94 o 
   9   5   6       69.04       60.90      8.57 o 
  10   5   6       61.33       87.11     11.16 o 
  11   5   6        0.64        0.28      8.89 o 
  12   5   6      805.78      766.62     40.04 o 
  13   5   6      711.98      739.75     34.55 o 
  14   5   6       96.82      127.38     37.65 o 
  15   5   6       11.56        8.03     15.34 o 
  16   5   6       24.76       11.76     60.16 o 
  17   5   6       10.36      -19.19     39.11 o 
 -18   6   6       21.45       13.16     25.61 o 
 -17   6   6        0.19        3.61     28.74 o 
 -16   6   6      140.87      135.51     20.39 o 
 -15   6   6        3.54       22.48     13.96 o 
 -14   6   6      150.29      146.78     18.77 o 
 -13   6   6        6.07       11.44      9.67 o 
 -12   6   6      170.52      176.70     15.09 o 
 -11   6   6      395.61      361.31     18.97 o 
 -10   6   6      270.46      254.68     15.94 o 
  -9   6   6      653.20      678.11     23.61 o 
  -8   6   6      647.81      571.17     24.57 o 
  -7   6   6       82.72      121.56     13.76 o 
  -6   6   6     4410.32     4914.21     92.41 o 
  -5   6   6     3537.55     3695.21     56.85 o 
  -4   6   6      277.69      286.29     10.02 o 
  -3   6   6       39.92       41.34      5.14 o 
  -2   6   6     1867.96     1846.54     30.32 o 
  -1   6   6     1777.19     1659.64     28.01 o 
   0   6   6      590.87      635.65     19.13 o 
   1   6   6      597.63      536.74     13.29 o 
   2   6   6      899.10      937.62     18.77 o 
   3   6   6      460.42      537.72     13.69 o 
   4   6   6       12.17        3.60      3.70 o 
   5   6   6       12.66        7.78      4.67 o 
   6   6   6       31.32       25.43      5.52 o 
   7   6   6       14.83       14.80      5.59 o 
   8   6   6       77.45       59.65      8.39 o 
   9   6   6      156.89      140.11     17.24 o 
  10   6   6       19.19       15.36     12.19 o 
  11   6   6       66.69       57.59     15.12 o 
  12   6   6       87.14       89.68     17.84 o 
  13   6   6      131.51      118.83     18.92 o 
  14   6   6       10.45       -9.12     23.21 o 
  15   6   6       18.29       14.26     16.68 o 
  16   6   6      137.67      155.22     31.67 o 
 -17   7   6        1.61      -13.29     13.29 o 
 -16   7   6       13.39       22.53     15.69 o 
 -15   7   6        0.12       -8.28     16.10 o 
 -14   7   6      101.47       85.12     14.51 o 
 -13   7   6       43.38       47.60     12.79 o 
 -12   7   6        1.20       -7.35      9.62 o 
 -11   7   6      191.23      178.28     15.73 o 
 -10   7   6       62.99       59.20     11.47 o 
  -9   7   6      121.01      126.49     13.02 o 
  -8   7   6       29.12       27.94      8.54 o 
  -7   7   6      104.32      158.25     21.26 o 
  -6   7   6       42.58       46.41      8.43 o 
  -5   7   6        0.96       -2.23      5.28 o 
  -4   7   6     2484.24     2530.62     42.53 o 
  -3   7   6      132.39      125.12      7.60 o 
  -2   7   6      624.62      647.94     16.01 o 
  -1   7   6       81.80       95.75      7.06 o 
   0   7   6      131.77      138.78      7.81 o 
   1   7   6        4.71        4.10      4.94 o 
   2   7   6      953.42      954.28     19.87 o 
   3   7   6      662.36      701.12     16.74 o 
   4   7   6      342.03      365.96     19.82 o 
   5   7   6       93.25      101.51      7.75 o 
   6   7   6      530.64      524.90     18.21 o 
   7   7   6      746.93      778.19     26.28 o 
   8   7   6       23.47       13.63     10.51 o 
   9   7   6      144.93      133.02     36.45 o 
  10   7   6        0.81       -5.03     11.79 o 
  11   7   6       20.07       27.31     14.61 o 
  12   7   6       18.11       -0.77     14.27 o 
  13   7   6        9.20      -12.71     12.71 o 
  14   7   6       55.52       51.60     17.92 o 
  15   7   6       36.13        8.02     16.32 o 
  16   7   6        0.13       -0.31     18.00 o 
 -17   8   6       27.18       45.85     19.22 o 
 -16   8   6      235.91      277.77     26.42 o 
 -15   8   6      116.77      125.41     25.47 o 
 -14   8   6      137.17      133.41     17.17 o 
 -13   8   6        5.73       -5.13     10.57 o 
 -12   8   6        3.24       -8.19     12.71 o 
 -11   8   6       26.72       23.61     11.15 o 
 -10   8   6     1054.66     1120.76     34.12 o 
  -9   8   6      576.20      543.82     23.17 o 
  -8   8   6     2187.00     2187.30     58.60 o 
  -7   8   6      355.35      347.96     23.64 o 
  -6   8   6       49.69       47.57      9.46 o 
  -5   8   6       29.22       21.30      7.98 o 
  -4   8   6      525.41      595.68     15.74 o 
  -3   8   6      190.28      187.27     13.76 o 
  -2   8   6     4759.50     4849.57     69.19 o 
  -1   8   6     5686.06     5985.34     83.11 o 
   0   8   6     1487.02     1488.06     27.92 o 
   1   8   6        1.59       -6.20      6.20 o 
   2   8   6      183.28      173.39      9.85 o 
   3   8   6      106.33      112.88     14.86 o 
   4   8   6     1602.80     1639.30     46.45 o 
   5   8   6     1175.14     1227.50     36.29 o 
   6   8   6     1748.08     1707.96     42.09 o 
   7   8   6        8.07       -0.27      9.68 o 
   8   8   6       71.18       93.29     15.84 o 
   9   8   6      173.19      210.07     35.23 o 
  10   8   6      268.31      296.25     43.29 o 
  11   8   6      197.84      198.16     21.87 o 
  12   8   6       25.25       17.29     15.31 o 
  13   8   6        5.54       -3.15     15.26 o 
  14   8   6       26.93       20.00     16.97 o 
  15   8   6       81.35       79.68     26.57 o 
 -16   9   6        9.66      -11.17     16.24 o 
 -15   9   6        0.50       26.28     13.85 o 
 -14   9   6       80.18       84.49     16.33 o 
 -13   9   6        1.12       -7.49     13.53 o 
 -12   9   6       73.77       67.14     14.60 o 
 -11   9   6      186.33      225.13     18.40 o 
 -10   9   6      501.31      511.91     24.89 o 
  -9   9   6       65.23       48.11     11.30 o 
  -8   9   6      230.74      233.23     19.96 o 
  -7   9   6      338.73      331.36     28.86 o 
  -6   9   6      427.06      449.09     20.38 o 
  -5   9   6      415.67      416.68     28.33 o 
  -4   9   6      989.38     1007.71     24.75 o 
  -3   9   6       22.26       18.77      7.30 o 
  -2   9   6       15.63       15.64      5.99 o 
  -1   9   6      471.12      482.67     17.15 o 
   0   9   6     1004.62     1050.66     25.66 o 
   1   9   6      687.02      676.62     24.56 o 
   2   9   6       41.05       38.10     10.31 o 
   3   9   6       54.26       69.17     11.17 o 
   4   9   6       27.95       23.18     12.37 o 
   5   9   6       13.98       16.77     11.59 o 
   6   9   6      350.34      415.20     35.13 o 
   7   9   6        5.54        8.20     13.74 o 
   8   9   6       15.71        7.61     12.59 o 
   9   9   6       94.22      103.65     18.30 o 
  10   9   6       55.39       52.69     16.97 o 
  11   9   6      146.04      154.93     22.13 o 
  12   9   6      854.12      898.22     41.87 o 
  13   9   6      252.34      271.70     30.32 o 
  14   9   6       48.81       40.73     21.47 o 
  15   9   6       61.71       76.43     22.07 o 
 -15  10   6      127.90      121.00     18.97 o 
 -14  10   6        5.25       19.87     23.30 o 
 -13  10   6       10.27       13.01     13.05 o 
 -12  10   6      238.79      245.42     20.15 o 
 -11  10   6       18.19       14.09     12.45 o 
 -10  10   6      601.19      618.06     28.98 o 
  -9  10   6        2.24       10.80     10.99 o 
  -8  10   6      485.77      461.28     24.13 o 
  -7  10   6      424.54      446.42     23.55 o 
  -6  10   6       54.16       42.87     11.36 o 
  -5  10   6      484.59      498.53     24.85 o 
  -4  10   6      151.34      148.00     16.07 o 
  -3  10   6      221.68      236.15     20.69 o 
  -2  10   6      733.97      723.46     22.15 o 
  -1  10   6      347.37      352.79     19.07 o 
   0  10   6     1032.88     1131.94     32.40 o 
   1  10   6        9.72       25.67      8.75 o 
   2  10   6      346.91      339.15     22.58 o 
   3  10   6       14.35       12.55      8.60 o 
   4  10   6      369.62      385.56     20.62 o 
   5  10   6      300.79      363.30     25.25 o 
   6  10   6      268.63      336.12     24.04 o 
   7  10   6        3.70       24.12     32.11 o 
   8  10   6       88.96       86.52     17.99 o 
   9  10   6        8.42        3.98     14.61 o 
  10  10   6       38.97       33.64     16.37 o 
  11  10   6       43.60       34.46     17.50 o 
  12  10   6       16.66        3.47     15.99 o 
  13  10   6        0.10       -0.16     20.56 o 
  14  10   6        3.93       22.21     18.49 o 
 -15  11   6        2.53        7.18     18.99 o 
 -14  11   6        7.33        5.86     21.77 o 
 -13  11   6        0.20        9.35     13.63 o 
 -12  11   6       26.59       45.13     14.68 o 
 -11  11   6        0.36        9.77     12.09 o 
 -10  11   6        0.54       -3.84     11.55 o 
  -9  11   6       10.07       11.05     10.60 o 
  -8  11   6        7.35       -2.49     10.44 o 
  -7  11   6      306.76      354.62     20.83 o 
  -6  11   6       18.29       20.94     10.64 o 
  -5  11   6       29.74       34.85     12.19 o 
  -4  11   6       46.70       52.38     14.55 o 
  -3  11   6      132.34      138.10     17.85 o 
  -2  11   6        9.92       10.91     12.20 o 
  -1  11   6       35.26       47.14     10.15 o 
   0  11   6      151.72      152.64     18.40 o 
   1  11   6      165.50      163.80     18.03 o 
   2  11   6      437.64      441.31     19.90 o 
   3  11   6        7.00       16.32     10.61 o 
   4  11   6        6.22       -9.48      9.48 o 
   5  11   6      172.28      177.03     17.24 o 
   6  11   6       33.37        1.41     17.98 o 
   7  11   6       33.25       -0.24     19.62 o 
   8  11   6        5.37       11.94     27.64 o 
   9  11   6       19.60        6.16     14.78 o 
  10  11   6        1.99        5.31     16.48 o 
  11  11   6       36.81       44.36     18.89 o 
  12  11   6        3.25       -4.96     17.50 o 
  13  11   6       76.08       59.24     21.70 o 
 -14  12   6        0.54        3.43     14.54 o 
 -13  12   6       24.75       23.82     15.73 o 
 -12  12   6       38.26       32.29     20.43 o 
 -11  12   6       24.90       36.60     14.27 o 
 -10  12   6       30.98       51.44     14.91 o 
  -9  12   6      213.61      254.00     33.01 o 
  -8  12   6      312.30      348.22     22.17 o 
  -7  12   6      109.17       84.45     17.72 o 
  -6  12   6      179.95      185.58     29.64 o 
  -5  12   6        2.94       11.93     12.46 o 
  -4  12   6      126.19      127.57     22.32 o 
  -3  12   6      326.33      300.69     27.58 o 
  -2  12   6      695.66      743.66     33.61 o 
  -1  12   6      683.68      648.35     26.57 o 
   0  12   6      211.63      218.13     17.18 o 
   1  12   6       20.72       23.09     13.90 o 
   2  12   6        2.87        4.03     11.26 o 
   3  12   6      478.84      472.11     27.63 o 
   4  12   6       44.78       25.92     14.27 o 
   5  12   6      330.68      340.93     26.56 o 
   6  12   6      215.30      180.88     27.64 o 
   7  12   6       39.72       15.07     29.30 o 
   8  12   6       22.61       23.46     23.02 o 
   9  12   6      151.61      115.44     21.54 o 
  10  12   6      232.03      232.20     26.97 o 
  11  12   6       81.57       63.34     20.48 o 
  12  12   6       15.04       34.86     20.18 o 
 -12  13   6      135.88      154.54     26.18 o 
 -11  13   6       52.85       46.26     17.61 o 
 -10  13   6       64.27       81.07     18.97 o 
  -9  13   6        0.44        0.89     14.07 o 
  -8  13   6      160.03      156.81     22.16 o 
  -7  13   6      227.86      244.47     23.96 o 
  -6  13   6      254.96      316.10     25.69 o 
  -5  13   6       14.79       26.83     14.87 o 
  -4  13   6      256.61      228.57     26.52 o 
  -3  13   6       19.74       17.40     13.68 o 
  -2  13   6       49.37       25.61     14.05 o 
  -1  13   6      207.04      214.67     17.78 o 
   0  13   6      248.78      251.04     19.19 o 
   1  13   6      448.53      451.36     24.50 o 
   2  13   6      271.13      277.03     20.82 o 
   3  13   6      154.02      146.62     17.44 o 
   4  13   6        0.76       -3.48     12.30 o 
   5  13   6       99.25      119.46     27.80 o 
   6  13   6      291.23      324.61     87.90 o 
   7  13   6      296.45      282.44     41.11 o 
   8  13   6      258.71      371.10     39.12 o 
   9  13   6       10.79       25.88     18.90 o 
  10  13   6        3.44       10.01     17.90 o 
  11  13   6      119.28      170.32     26.41 o 
 -11  14   6       36.58       35.03     25.82 o 
 -10  14   6      106.30      125.22     21.30 o 
  -9  14   6      109.60      118.93     21.80 o 
  -8  14   6       76.70       86.33     19.79 o 
  -7  14   6       21.00        0.78     14.86 o 
  -6  14   6       96.69      128.03     21.09 o 
  -5  14   6        2.27        3.63     14.23 o 
  -4  14   6       85.73       89.53     18.79 o 
  -3  14   6      463.78      486.51     31.02 o 
  -2  14   6      297.49      347.86     33.10 o 
  -1  14   6       98.74       67.91     21.95 o 
   0  14   6        9.79        6.55     14.50 o 
   1  14   6       16.35       17.50     14.23 o 
   2  14   6      105.11      106.37     17.02 o 
   3  14   6      140.81      137.96     19.35 o 
   4  14   6      389.65      498.30     32.17 o 
   5  14   6      193.92      169.32     49.29 o 
   6  14   6       94.42       67.90     26.83 o 
   7  14   6        0.00      -27.86     27.86 o 
   8  14   6       58.26       28.11     24.42 o 
   9  14   6       66.44       53.53     21.71 o 
  10  14   6      198.55      168.53     26.49 o 
  -9  15   6        4.64       24.52     18.02 o 
  -8  15   6        0.64        3.17     17.44 o 
  -7  15   6       47.18       50.16     18.68 o 
  -6  15   6       30.50       17.21     17.10 o 
  -5  15   6       24.06       13.00     16.40 o 
  -4  15   6       12.44       16.44     18.66 o 
  -3  15   6       68.15       57.04     38.67 o 
  -2  15   6       55.81       62.39     17.95 o 
  -1  15   6       22.31       37.67     19.18 o 
   0  15   6        0.93       -8.67     14.12 o 
   1  15   6        0.53       -4.69     15.21 o 
   2  15   6        1.33      -14.34     14.34 o 
   3  15   6       16.06        9.92     16.37 o 
   4  15   6       24.48       27.62     17.47 o 
   5  15   6       59.21       54.10     20.21 o 
   6  15   6       43.82       53.57     27.56 o 
   7  15   6       12.19      -23.96     25.39 o 
   8  15   6       11.70       -1.11     25.59 o 
  -7  16   6       22.57       63.84     19.87 o 
  -6  16   6       12.26       13.36     17.43 o 
  -5  16   6        0.09       20.96     17.45 o 
  -4  16   6        0.18       12.92     16.44 o 
  -3  16   6       19.68       61.57     57.73 o 
  -2  16   6        3.12       13.15     27.18 o 
  -1  16   6       14.50      -17.60     17.60 o 
   0  16   6        7.47       35.85     21.63 o 
   1  16   6       19.17       24.14     17.13 o 
   2  16   6        4.76       -6.65     19.18 o 
   3  16   6        0.40       18.08     18.66 o 
   4  16   6        2.73       -8.64     49.85 o 
   5  16   6        4.86      -22.80     69.91 o 
   6  16   6        3.70        1.06     26.70 o 
  -4  17   6       20.36       66.08     31.83 o 
  -3  17   6        4.21        1.40     19.51 o 
  -2  17   6       23.42       22.20     36.98 o 
  -1  17   6        1.73       11.67     26.11 o 
   0  17   6        6.96       24.54     23.48 o 
   1  17   6       14.54       13.54     24.03 o 
   2  17   6       38.32       17.87     31.99 o 
   3  17   6       10.67        9.25     30.99 o 
 -19   1   7       67.57       67.39     31.80 o 
 -18   1   7       24.11       49.67     20.50 o 
 -17   1   7        1.10      -14.26     14.26 o 
 -16   1   7      219.25      220.90     41.11 o 
 -15   1   7      551.80      591.96     38.23 o 
 -14   1   7      135.06      116.58     18.67 o 
 -13   1   7      180.35      173.97     16.37 o 
 -12   1   7      439.12      392.85     21.94 o 
 -11   1   7        0.90        1.65      7.94 o 
 -10   1   7      720.99      669.96     19.06 o 
  -9   1   7     2968.51     3057.88     51.22 o 
  -8   1   7     7115.78     7272.85     96.42 o 
  -7   1   7      710.38      678.55     23.76 o 
  -6   1   7      730.38      704.12     15.12 o 
  -5   1   7      699.65      649.71     14.02 o 
  -4   1   7     1419.19     1385.98     22.66 o 
  -3   1   7     7636.99     7633.73    108.47 o 
  -2   1   7     9228.93     9392.34    118.83 o 
  -1   1   7    14522.04    15141.24    196.44 o 
   0   1   7    14929.97    15497.44    192.14 o 
   1   1   7     2231.47     2197.42     32.19 o 
   2   1   7        9.58       22.68      3.69 o 
   3   1   7       29.28       28.82      4.02 o 
   4   1   7      987.43      945.75     18.32 o 
   5   1   7      911.27      855.54     17.74 o 
   6   1   7      569.05      564.74     14.33 o 
   7   1   7       45.48       45.01      5.86 o 
   8   1   7       47.57       48.49      6.74 o 
   9   1   7       26.42       20.81      6.06 o 
  10   1   7        1.78       -2.77      5.73 o 
  11   1   7      837.38      799.46     28.32 o 
  12   1   7      422.62      380.61     20.45 o 
  13   1   7      181.99      198.37     24.82 o 
  14   1   7        0.91        8.27     12.50 o 
  15   1   7        4.39       -3.74     13.64 o 
  16   1   7       23.56       44.39     17.84 o 
  17   1   7       33.85       39.23     28.74 o 
 -18   2   7       48.56       59.00     21.55 o 
 -17   2   7       64.16       56.18     19.25 o 
 -16   2   7      140.28      101.27     20.83 o 
 -15   2   7       22.17       22.44     15.26 o 
 -14   2   7        3.41        3.26     13.43 o 
 -13   2   7      583.44      699.13     40.68 o 
 -12   2   7      947.32      992.45     33.87 o 
 -11   2   7      637.29      608.25     40.65 o 
 -10   2   7     1606.68     1587.50     36.44 o 
  -9   2   7      571.43      630.92     22.18 o 
  -8   2   7       27.75       26.21      5.22 o 
  -7   2   7     2722.24     2845.00     42.22 o 
  -6   2   7    10504.16    11174.68    157.57 o 
  -5   2   7     8907.04     8933.77    114.52 o 
  -4   2   7     2968.64     3016.52     42.77 o 
  -3   2   7     6087.66     6345.96     82.64 o 
  -2   2   7      119.90      115.48      9.32 o 
  -1   2   7      164.06      148.77      7.76 o 
   0   2   7     1092.07     1047.01     21.50 o 
   1   2   7     2041.85     1746.91     30.98 o 
   2   2   7     2773.77     2346.45     34.54 o 
   3   2   7     1645.67     1625.94     26.22 o 
   4   2   7     1403.79     1366.05     23.57 o 
   5   2   7      806.46      896.27     18.31 o 
   6   2   7      661.85      672.33     17.31 o 
   7   2   7      191.01      207.66     10.98 o 
   8   2   7     1122.67     1091.09     22.65 o 
   9   2   7      115.81      115.69      8.92 o 
  10   2   7      882.14      838.87     21.00 o 
  11   2   7     1173.57     1048.37     29.01 o 
  12   2   7      981.85      848.40     28.51 o 
  13   2   7     2722.27     2673.88     67.86 o 
  14   2   7      182.73      184.80     19.25 o 
  15   2   7       86.37      104.01     43.17 o 
  16   2   7        8.91       -6.37     20.37 o 
  17   2   7       65.58       62.85     30.24 o 
 -18   3   7       10.04       13.48     33.24 o 
 -17   3   7       10.63        7.21     26.05 o 
 -16   3   7      190.70      201.62     24.78 o 
 -15   3   7      143.98      162.16     21.82 o 
 -14   3   7      650.89      647.19     41.14 o 
 -13   3   7      183.60      183.03     19.15 o 
 -12   3   7       13.52       12.46     11.37 o 
 -11   3   7      128.86      132.63     16.19 o 
 -10   3   7      111.81      109.15     10.74 o 
  -9   3   7     1939.78     1927.24     41.28 o 
  -8   3   7      808.31      791.02     19.81 o 
  -7   3   7     1638.95     1669.76     30.66 o 
  -6   3   7       43.58       23.51      4.88 o 
  -5   3   7        1.17       -1.67      3.50 o 
  -4   3   7       11.58        1.25      3.41 o 
  -3   3   7     1465.84     1510.65     24.51 o 
  -2   3   7     8617.15     8918.88    113.97 o 
  -1   3   7     5400.77     5349.32     70.72 o 
   0   3   7     2901.72     2796.16     45.60 o 
   1   3   7      135.81      141.65     16.54 o 
   2   3   7      148.85      151.50      8.30 o 
   3   3   7     1485.11     1440.31     24.03 o 
   4   3   7     2454.64     2371.88     39.32 o 
   5   3   7     2126.25     1986.00     32.07 o 
   6   3   7      495.83      440.49     13.88 o 
   7   3   7      363.64      352.80     11.91 o 
   8   3   7        5.48       -0.78      5.13 o 
   9   3   7     1142.55     1119.46     23.80 o 
  10   3   7      155.08      137.93      9.59 o 
  11   3   7      930.73     1000.71     29.94 o 
  12   3   7       90.20      101.25     17.53 o 
  13   3   7       68.76       80.76     13.18 o 
  14   3   7       61.65       13.10     20.82 o 
  15   3   7       86.78       70.94     22.76 o 
  16   3   7       54.02       54.35     28.74 o 
  17   3   7       50.32       61.60     31.74 o 
 -18   4   7      112.95      179.79     73.72 o 
 -17   4   7       81.95       62.08     19.82 o 
 -16   4   7       10.46       -0.12     14.70 o 
 -15   4   7      258.61      245.09     21.47 o 
 -14   4   7      167.31      151.00     28.29 o 
 -13   4   7        0.18       16.16     12.79 o 
 -12   4   7      167.00      158.97     13.77 o 
 -11   4   7       88.52       53.76     10.14 o 
 -10   4   7      619.52      620.42     22.13 o 
  -9   4   7      279.05      315.49     15.58 o 
  -8   4   7       11.76        2.49      8.30 o 
  -7   4   7      452.95      484.31     14.80 o 
  -6   4   7       71.42       70.59      5.65 o 
  -5   4   7      209.50      246.62     10.93 o 
  -4   4   7     1136.20     1103.37     25.09 o 
  -3   4   7     1002.98      950.91     17.99 o 
  -2   4   7        4.11       12.81      3.79 o 
  -1   4   7     7346.14     7338.63     95.56 o 
   0   4   7     2778.71     2755.70     45.80 o 
   1   4   7      341.00      347.76     12.29 o 
   2   4   7       43.34       65.51      6.79 o 
   3   4   7      372.91      468.01     12.32 o 
   4   4   7      305.40      331.21     10.12 o 
   5   4   7      118.98      145.50      7.44 o 
   6   4   7        9.94        7.49      4.96 o 
   7   4   7      919.33     1023.53     21.43 o 
   8   4   7      110.52      119.50      8.44 o 
   9   4   7       24.30       18.83      6.33 o 
  10   4   7      130.53      122.63     10.59 o 
  11   4   7      529.26      467.88     25.87 o 
  12   4   7       36.04       36.47     13.70 o 
  13   4   7      125.11      105.11     24.47 o 
  14   4   7       11.80       12.01     13.60 o 
  15   4   7      101.30      110.29     20.68 o 
  16   4   7        3.06      -20.34     20.34 o 
  17   4   7        2.98      -15.87     25.74 o 
 -18   5   7       16.30       -0.94     18.49 o 
 -17   5   7        2.28        6.14     17.05 o 
 -16   5   7       39.47       87.64     25.32 o 
 -15   5   7      266.97      304.18     24.06 o 
 -14   5   7       60.15       43.50     13.52 o 
 -13   5   7      272.52      254.35     17.79 o 
 -12   5   7      230.81      214.56     16.43 o 
 -11   5   7        0.05        4.40      8.49 o 
 -10   5   7      195.07      223.11     14.65 o 
  -9   5   7      821.37      851.10     36.10 o 
  -8   5   7      709.31      737.91     27.69 o 
  -7   5   7       45.80       43.03      7.78 o 
  -6   5   7      140.73      136.30      7.09 o 
  -5   5   7      491.19      526.89     13.33 o 
  -4   5   7      352.89      373.30     10.96 o 
  -3   5   7     1803.35     1693.78     30.58 o 
  -2   5   7       22.97       18.69      5.16 o 
  -1   5   7     1157.01     1285.67     22.60 o 
   0   5   7       11.79       11.63      5.32 o 
   1   5   7      187.20      181.19      9.68 o 
   2   5   7      763.34      744.74     19.23 o 
   3   5   7       69.53       75.15      7.26 o 
   4   5   7      697.05      747.83     16.42 o 
   5   5   7       10.31        5.56      4.12 o 
   6   5   7       33.31       21.19      5.32 o 
   7   5   7      316.22      286.01     12.46 o 
   8   5   7      239.34      243.30     13.41 o 
   9   5   7       89.50       78.50     11.47 o 
  10   5   7      711.76      752.28     32.19 o 
  11   5   7      656.61      697.80     44.15 o 
  12   5   7      247.37      210.72     20.84 o 
  13   5   7        2.98      -14.27     14.27 o 
  14   5   7       20.31       16.40     19.28 o 
  15   5   7      106.78       81.77     19.10 o 
  16   5   7       13.89       25.27     34.74 o 
 -17   6   7      172.03      182.68     23.64 o 
 -16   6   7       49.11       59.62     35.43 o 
 -15   6   7        0.08       17.94     15.77 o 
 -14   6   7      309.34      364.81     25.08 o 
 -13   6   7      389.18      388.15     21.03 o 
 -12   6   7      652.82      663.55     25.89 o 
 -11   6   7      865.56      833.02     31.09 o 
 -10   6   7     1089.13     1103.64     31.93 o 
  -9   6   7       68.39       62.53     10.19 o 
  -8   6   7     1177.87     1019.37     72.23 o 
  -7   6   7     2673.31     2715.12     54.48 o 
  -6   6   7     3148.27     3048.38     58.79 o 
  -5   6   7     1426.01     1424.44     25.52 o 
  -4   6   7     5490.39     5588.01     76.62 o 
  -3   6   7      824.51      794.69     17.27 o 
  -2   6   7      844.76      911.71     18.86 o 
  -1   6   7     1197.11     1242.40     32.53 o 
   0   6   7     1310.81     1260.96     23.00 o 
   1   6   7     2151.97     2196.66     40.87 o 
   2   6   7     2581.27     2478.00     49.33 o 
   3   6   7      871.36      868.72     22.20 o 
   4   6   7      730.98      698.40     20.02 o 
   5   6   7        0.66       -4.55      7.86 o 
   6   6   7      134.23      142.23     10.51 o 
   7   6   7      836.17      878.81     23.93 o 
   8   6   7      708.80      735.05     25.62 o 
   9   6   7      493.36      505.04     27.10 o 
  10   6   7      129.28      107.81     16.56 o 
  11   6   7        6.98        7.74     11.83 o 
  12   6   7       30.72       22.37     18.79 o 
  13   6   7      224.37      222.24     23.05 o 
  14   6   7       94.05      108.62     28.11 o 
  15   6   7      141.96      128.97     22.24 o 
  16   6   7       11.65       -7.27     23.38 o 
 -17   7   7       47.91       39.34     17.74 o 
 -16   7   7      145.06      167.67     22.17 o 
 -15   7   7      363.71      398.19     30.63 o 
 -14   7   7      290.78      285.16     28.04 o 
 -13   7   7      104.97       92.34     14.64 o 
 -12   7   7       11.31       14.60     10.44 o 
 -11   7   7      149.29      159.56     14.81 o 
 -10   7   7     1211.11     1146.44     33.65 o 
  -9   7   7     1720.83     1640.05     48.28 o 
  -8   7   7      459.68      382.17     24.08 o 
  -7   7   7      483.55      432.55     25.23 o 
  -6   7   7        0.37       -1.76      8.84 o 
  -5   7   7        0.57        1.01      5.63 o 
  -4   7   7     1391.60     1405.31     26.01 o 
  -3   7   7     3115.21     3229.89     48.72 o 
  -2   7   7     5106.85     5119.56     71.54 o 
  -1   7   7     2301.73     2300.12     37.17 o 
   0   7   7        2.57       10.56      4.57 o 
   1   7   7      215.85      255.56     13.48 o 
   2   7   7      951.30      892.27     23.76 o 
   3   7   7     2302.31     2136.31     41.30 o 
   4   7   7     2771.03     2731.91     49.90 o 
   5   7   7     2819.18     2689.76     49.62 o 
   6   7   7      343.75      339.13     23.87 o 
   7   7   7       29.05       30.60      9.92 o 
   8   7   7        3.72        7.13      9.86 o 
   9   7   7      391.10      454.68     27.01 o 
  10   7   7      301.10      298.52     23.71 o 
  11   7   7      460.55      433.85     28.13 o 
  12   7   7      271.03      315.83     25.34 o 
  13   7   7       22.26       -2.12     15.07 o 
  14   7   7        0.67       16.91     16.64 o 
  15   7   7      144.93      179.17     24.36 o 
  16   7   7      213.69      265.38     28.63 o 
 -16   8   7       20.20       15.50     15.62 o 
 -15   8   7        7.58       32.11     33.81 o 
 -14   8   7        2.84        6.40     11.94 o 
 -13   8   7       10.78       13.64     11.71 o 
 -12   8   7       32.78       19.92     11.85 o 
 -11   8   7       71.18       86.46     13.49 o 
 -10   8   7      506.38      537.48     36.00 o 
  -9   8   7       21.96        5.49      7.70 o 
  -8   8   7      174.14      194.74     15.02 o 
  -7   8   7       34.17       36.73      9.41 o 
  -6   8   7      188.47      194.41     13.87 o 
  -5   8   7       20.97        3.70      7.24 o 
  -4   8   7      531.32      556.78     15.38 o 
  -3   8   7      176.71      184.69      9.49 o 
  -2   8   7      573.81      576.75     15.96 o 
  -1   8   7     2689.40     2686.36     48.93 o 
   0   8   7     1277.09     1328.30     30.17 o 
   1   8   7      507.86      477.72     19.50 o 
   2   8   7      155.68      162.88     15.30 o 
   3   8   7      151.57      155.40     12.12 o 
   4   8   7       19.07       27.65      8.24 o 
   5   8   7     1242.63     1267.56     30.96 o 
   6   8   7      350.87      376.76     19.91 o 
   7   8   7     1019.11      984.23     31.37 o 
   8   8   7      297.01      269.65     21.95 o 
   9   8   7       31.79       66.41     15.89 o 
  10   8   7       86.30       97.73     18.53 o 
  11   8   7      106.93       81.76     18.27 o 
  12   8   7       54.09       68.74     17.83 o 
  13   8   7       30.78        0.66     21.64 o 
  14   8   7       39.74       28.47     18.64 o 
  15   8   7       37.34       57.41     20.40 o 
 -16   9   7       14.80       27.79     18.65 o 
 -15   9   7        0.47      -11.10     13.12 o 
 -14   9   7       42.44       54.63     14.88 o 
 -13   9   7       67.45       85.23     14.98 o 
 -12   9   7       55.79       60.56     13.74 o 
 -11   9   7       26.13       33.82     12.06 o 
 -10   9   7        0.70        4.43      9.88 o 
  -9   9   7        2.81       -1.08      9.17 o 
  -8   9   7      180.79      177.14     15.55 o 
  -7   9   7      122.15       91.33     12.52 o 
  -6   9   7       45.09       38.33      9.88 o 
  -5   9   7       17.43       27.65      9.13 o 
  -4   9   7       58.99       78.59      8.91 o 
  -3   9   7      113.50      123.45     11.42 o 
  -2   9   7       62.91       77.24      9.49 o 
  -1   9   7        1.09        0.49      7.11 o 
   0   9   7        0.32       -5.36      7.12 o 
   1   9   7       31.25       18.67      6.54 o 
   2   9   7      583.85      544.50     25.22 o 
   3   9   7      164.80      150.19     12.31 o 
   4   9   7       11.87        5.91     10.24 o 
   5   9   7      148.13      142.97     21.06 o 
   6   9   7      661.22      655.55     29.38 o 
   7   9   7        0.02       -6.36     12.34 o 
   8   9   7      293.94      283.54     33.62 o 
   9   9   7       12.38       27.15     14.72 o 
  10   9   7        0.64        1.46     13.11 o 
  11   9   7       43.02       47.51     21.05 o 
  12   9   7       38.32       57.16     19.55 o 
  13   9   7       15.08       23.98     21.74 o 
  14   9   7       13.07       24.09     19.75 o 
 -15  10   7        6.61        6.10     13.80 o 
 -14  10   7       62.16       64.75     16.52 o 
 -13  10   7       97.37      107.58     23.08 o 
 -12  10   7       22.01       21.06     12.86 o 
 -11  10   7      296.37      329.17     32.03 o 
 -10  10   7       22.73       13.97     10.76 o 
  -9  10   7       61.21       60.47     13.26 o 
  -8  10   7       43.11       39.07     11.56 o 
  -7  10   7      200.06      189.12     15.92 o 
  -6  10   7        6.37        2.30      9.62 o 
  -5  10   7        7.51        0.75     10.86 o 
  -4  10   7      164.24      168.49     27.11 o 
  -3  10   7      327.54      308.80     18.36 o 
  -2  10   7      632.35      611.12     20.79 o 
  -1  10   7      135.71      114.44     13.33 o 
   0  10   7      773.74      769.46     24.30 o 
   1  10   7      258.86      306.80     18.49 o 
   2  10   7       49.06       27.20      9.52 o 
   3  10   7      121.96       87.62     11.67 o 
   4  10   7      384.43      348.92     23.68 o 
   5  10   7       52.06       73.03     13.19 o 
   6  10   7      245.50      259.72     23.28 o 
   7  10   7      523.54      551.37     31.00 o 
   8  10   7        8.81       -1.42     14.41 o 
   9  10   7      176.70      141.44     31.22 o 
  10  10   7       40.38       28.28     16.79 o 
  11  10   7      230.14      169.68     23.20 o 
  12  10   7       56.10       63.43     19.80 o 
  13  10   7        2.68      -15.27     15.97 o 
  14  10   7        8.82       22.11     19.84 o 
 -14  11   7       38.79       68.30     23.35 o 
 -13  11   7       64.51       90.71     17.55 o 
 -12  11   7        0.06        4.04     12.95 o 
 -11  11   7       13.92       12.13     12.46 o 
 -10  11   7      409.44      395.58     31.19 o 
  -9  11   7      121.10      167.35     17.21 o 
  -8  11   7      611.96      560.54     51.29 o 
  -7  11   7       12.80       14.60     13.10 o 
  -6  11   7       45.41       62.46     15.31 o 
  -5  11   7      206.70      185.96     19.95 o 
  -4  11   7       85.92       74.42     15.51 o 
  -3  11   7      312.36      275.66     21.75 o 
  -2  11   7      813.92      929.84     46.55 o 
  -1  11   7      263.19      263.80     15.80 o 
   0  11   7       59.55       54.24     10.58 o 
   1  11   7      744.21      740.18     25.06 o 
   2  11   7       10.90       13.49      9.75 o 
   3  11   7      438.98      489.31     31.69 o 
   4  11   7      139.35      171.02     19.97 o 
   5  11   7     1083.41     1155.50     37.27 o 
   6  11   7      177.38      224.73     22.67 o 
   7  11   7        2.71       -2.56     16.95 o 
   8  11   7       29.05        6.64     15.50 o 
   9  11   7       36.45       25.03     25.98 o 
  10  11   7      280.74      326.10     60.52 o 
  11  11   7      250.04      267.06     28.40 o 
  12  11   7      237.31      234.78     27.71 o 
  13  11   7        0.19      -20.65     20.65 o 
 -13  12   7        4.82        3.46     16.08 o 
 -12  12   7      115.48      119.11     21.49 o 
 -11  12   7      109.57       80.55     19.03 o 
 -10  12   7       95.03      107.47     19.95 o 
  -9  12   7        5.36       -7.64     13.09 o 
  -8  12   7        3.67       16.11     14.52 o 
  -7  12   7        5.06        5.34     17.91 o 
  -6  12   7      601.22      632.28     32.93 o 
  -5  12   7      296.44      310.63     24.49 o 
  -4  12   7      250.41      275.59     25.28 o 
  -3  12   7        1.64       24.84     13.97 o 
  -2  12   7      319.52      287.14     24.49 o 
  -1  12   7       20.24        5.74     12.89 o 
   0  12   7        1.63        2.39      8.44 o 
   1  12   7      655.99      650.13     24.69 o 
   2  12   7        2.66       13.00     15.20 o 
   3  12   7      304.90      307.85     21.27 o 
   4  12   7       96.45       73.74     17.90 o 
   5  12   7        5.62       -2.38     11.90 o 
   6  12   7       55.07       65.60     17.99 o 
   7  12   7      137.60      160.82     23.07 o 
   8  12   7       17.88        6.31     15.04 o 
   9  12   7       53.32       24.64     18.38 o 
  10  12   7       53.26       64.33     27.98 o 
  11  12   7        6.52      -10.17     17.19 o 
  12  12   7       70.69       85.66     23.35 o 
 -12  13   7       37.20       52.06     18.98 o 
 -11  13   7        0.16       -2.17     16.13 o 
 -10  13   7        0.33       -9.41     16.21 o 
  -9  13   7        2.49        9.46     14.64 o 
  -8  13   7        6.11       16.76     15.69 o 
  -7  13   7       14.77        0.70     13.84 o 
  -6  13   7        2.89       29.18     15.89 o 
  -5  13   7      178.80      150.84     42.64 o 
  -4  13   7        2.03        3.87     13.42 o 
  -3  13   7        5.33        9.76     16.52 o 
  -2  13   7       30.18       18.58     14.86 o 
  -1  13   7       62.84       58.45     13.55 o 
   0  13   7      275.31      275.19     19.65 o 
   1  13   7      113.16      130.00     16.45 o 
   2  13   7       15.42        9.73     14.76 o 
   3  13   7       31.32       37.33     13.98 o 
   4  13   7        0.35      -11.49     11.49 o 
   5  13   7        4.76      -13.12     14.52 o 
   6  13   7       80.85       62.39     19.09 o 
   7  13   7      122.78      113.61     22.64 o 
   8  13   7       67.91       31.10     19.27 o 
   9  13   7        4.20        2.99     17.48 o 
  10  13   7       21.59       24.67     19.01 o 
  11  13   7       63.91       42.25     21.15 o 
 -11  14   7       16.42       -2.72     16.30 o 
 -10  14   7       30.89       51.94     18.73 o 
  -9  14   7       28.82       28.21     18.75 o 
  -8  14   7        2.08       -7.02     15.17 o 
  -7  14   7        1.04       -1.28     14.68 o 
  -6  14   7       10.44       11.75     15.38 o 
  -5  14   7        4.77        0.43     14.58 o 
  -4  14   7      131.57      112.36     20.02 o 
  -3  14   7      129.10      190.43     51.39 o 
  -2  14   7        1.95       -7.98     14.66 o 
  -1  14   7       70.14       59.83     16.85 o 
   0  14   7      230.58      270.72     50.09 o 
   1  14   7       63.55       49.79     16.13 o 
   2  14   7      184.93      148.89     18.52 o 
   3  14   7      183.12      212.36     29.41 o 
   4  14   7       52.95       56.61     42.14 o 
   5  14   7        0.16      -14.65     14.65 o 
   6  14   7       48.92       31.82     19.08 o 
   7  14   7      184.66      174.29     29.19 o 
   8  14   7       19.62       14.44     18.88 o 
   9  14   7       73.38       41.27     21.36 o 
  -9  15   7       73.07      103.93     22.12 o 
  -8  15   7      141.19      123.14     22.20 o 
  -7  15   7       90.87      121.31     22.36 o 
  -6  15   7       19.88       15.94     17.57 o 
  -5  15   7        9.29       18.24     23.53 o 
  -4  15   7       11.84       32.32     17.31 o 
  -3  15   7       49.80       83.80     24.96 o 
  -2  15   7      138.74      147.51     27.64 o 
  -1  15   7       99.57       86.40     24.99 o 
   0  15   7       73.26       74.62     17.85 o 
   1  15   7       43.44       35.72     17.07 o 
   2  15   7       11.90        3.57     14.96 o 
   3  15   7       19.28       18.85     18.16 o 
   4  15   7      165.42      151.34     24.14 o 
   5  15   7      129.51      100.73     31.21 o 
   6  15   7      140.79       83.51     23.18 o 
   7  15   7       14.64      -17.80     17.80 o 
   8  15   7        5.00      -27.59     27.59 o 
  -7  16   7       12.37       12.79     30.29 o 
  -6  16   7       47.35       32.10     18.36 o 
  -5  16   7       35.67       50.41     19.77 o 
  -4  16   7       35.23       67.02     23.84 o 
  -3  16   7       16.07       22.24     23.80 o 
  -2  16   7       29.74       25.30     20.56 o 
  -1  16   7       41.39       47.36     22.30 o 
   0  16   7        7.57        2.71     18.54 o 
   1  16   7        1.94       21.63     16.83 o 
   2  16   7       39.77       62.86     23.86 o 
   3  16   7        4.30       13.36     20.16 o 
   4  16   7        0.30      -10.63     18.04 o 
   5  16   7        6.63      -13.31     18.46 o 
  -3  17   7        0.11        6.87     26.24 o 
  -2  17   7        6.17      -10.88     21.92 o 
  -1  17   7        1.01      -12.37     21.23 o 
   0  17   7        0.12       13.13     22.40 o 
   1  17   7        3.17       -5.38     32.86 o 
 -18   0   8        1.81       37.23     27.24 o 
 -17   0   8       84.94      104.70     30.61 o 
 -16   0   8      827.90      863.50     62.72 o 
 -15   0   8       25.85       56.60     24.36 o 
 -14   0   8      610.82      647.22     49.60 o 
 -13   0   8       34.63       53.98     20.99 o 
 -12   0   8       36.06       21.12     16.74 o 
 -11   0   8      231.27      201.09     23.93 o 
 -10   0   8      594.80      696.66     39.23 o 
  -9   0   8     1456.96     1323.50     35.30 o 
  -8   0   8     7205.50     7064.67    133.64 o 
  -7   0   8      467.37      503.72     19.03 o 
  -6   0   8     1120.26     1092.00     29.00 o 
  -5   0   8      764.27      803.42     80.66 o 
  -4   0   8      749.80      816.49     22.86 o 
  -3   0   8    13384.71    13842.67    435.13 o 
  -2   0   8    24718.11    26078.86    453.49 o 
  -1   0   8    25569.78    26425.09    458.69 o 
   0   0   8    26172.34    26988.14    469.31 o 
   1   0   8     5395.68     5274.37     99.37 o 
   2   0   8      151.54      166.45     10.13 o 
   3   0   8     3454.70     3214.14     65.29 o 
   4   0   8     6848.44     7164.74    134.13 o 
   5   0   8     3926.50     3696.31     90.30 o 
   6   0   8     4445.76     4388.91     88.51 o 
   7   0   8     1823.29     1876.48     45.94 o 
   8   0   8       36.65       43.91     10.44 o 
   9   0   8     1026.90     1087.05     33.88 o 
  10   0   8      128.71      134.86     14.13 o 
  12   0   8      879.47      887.00     53.13 o 
  13   0   8      397.76      460.79     78.03 o 
  14   0   8        5.98        2.50     17.99 o 
  15   0   8      495.92      595.62     52.85 o 
 -18   1   8       47.07       67.40     23.18 o 
 -17   1   8      204.99      249.36     36.42 o 
 -16   1   8        1.25       -0.87     15.08 o 
 -15   1   8       56.94       14.90     13.99 o 
 -14   1   8        1.44        9.07     13.16 o 
 -13   1   8       53.03       36.92     12.85 o 
 -12   1   8      377.93      447.98     22.73 o 
 -11   1   8      230.67      269.77     25.10 o 
 -10   1   8     3214.21     3211.43     54.62 o 
  -9   1   8       48.68       55.35      7.36 o 
  -8   1   8      110.60      107.07      7.44 o 
  -7   1   8     2774.13     2654.97     40.39 o 
  -6   1   8      667.02      708.03     17.52 o 
  -5   1   8     4111.21     3943.05     54.84 o 
  -4   1   8      255.51      237.55      9.33 o 
  -3   1   8    11192.90    11362.98    143.68 o 
  -2   1   8     1199.60     1085.70     19.06 o 
  -1   1   8      107.63      106.02      7.24 o 
   0   1   8     2307.58     2420.60     35.34 o 
   1   1   8     5846.65     5666.16     74.84 o 
   2   1   8     1702.50     1585.24     29.63 o 
   3   1   8     8720.36     8632.75    111.78 o 
   4   1   8      129.35      123.02      9.63 o 
   5   1   8      141.01      119.31      7.23 o 
   6   1   8      195.84      221.24      9.52 o 
   7   1   8     1090.09     1087.95     22.53 o 
   8   1   8     1387.59     1411.11     27.35 o 
   9   1   8      740.48      771.86     21.42 o 
  10   1   8       17.67        7.85      5.66 o 
  11   1   8       12.31        5.66      6.90 o 
  12   1   8      300.94      289.18     15.76 o 
  13   1   8      272.82      226.09     26.65 o 
  14   1   8      253.15      246.18     24.72 o 
  15   1   8      200.66      253.89     38.23 o 
  16   1   8        0.65       12.62     23.24 o 
  17   1   8       57.20       -6.00     23.24 o 
 -18   2   8        1.39        4.99     22.87 o 
 -17   2   8        7.29       22.73     17.85 o 
 -16   2   8       42.67       85.11     20.16 o 
 -15   2   8       38.44        6.98     14.62 o 
 -14   2   8       22.41       13.24     13.78 o 
 -13   2   8      167.71      145.35     16.87 o 
 -12   2   8       16.51        1.59      9.01 o 
 -11   2   8       62.47       61.93     11.31 o 
 -10   2   8      182.56      214.22     13.28 o 
  -9   2   8       72.12       83.98      8.37 o 
  -8   2   8        1.65        2.99      4.59 o 
  -7   2   8      561.31      512.35     31.72 o 
  -6   2   8      264.16      254.06      9.25 o 
  -5   2   8       11.84        8.76      3.82 o 
  -4   2   8      340.33      385.68     10.64 o 
  -3   2   8      310.29      300.32     10.44 o 
  -2   2   8     1822.03     1911.74     32.42 o 
  -1   2   8       49.99       50.57      6.30 o 
   0   2   8      217.86      241.43      9.84 o 
   1   2   8     1860.28     2047.78     42.44 o 
   2   2   8      671.10      686.83     14.24 o 
   3   2   8     3552.26     3393.90     48.56 o 
   4   2   8      218.10      238.50      8.90 o 
   5   2   8      139.08      178.10      8.18 o 
   6   2   8       53.36       48.29      6.03 o 
   7   2   8       22.65       19.74      8.39 o 
   8   2   8        6.86       -0.51      4.96 o 
   9   2   8     1430.70     1357.97     41.18 o 
  10   2   8        3.02        8.28      6.66 o 
  11   2   8      600.53      604.49     18.98 o 
  12   2   8      209.75      140.23     14.36 o 
  13   2   8      323.40      275.08     21.82 o 
  14   2   8       13.89       -8.48     18.50 o 
  15   2   8      167.48      209.41     36.98 o 
  16   2   8        6.16       21.62     26.36 o 
  17   2   8       13.87       -1.00     25.61 o 
 -18   3   8       96.62      110.89     24.46 o 
 -17   3   8       97.42       98.11     22.16 o 
 -16   3   8       93.75       85.67     19.69 o 
 -15   3   8       36.23       49.73     16.78 o 
 -14   3   8       39.15       31.81     17.07 o 
 -13   3   8       55.06       39.56     12.49 o 
 -12   3   8       34.53       36.57     11.36 o 
 -11   3   8      200.54      186.65     13.65 o 
 -10   3   8     1437.69     1332.13     54.36 o 
  -9   3   8        0.86       -1.09      7.46 o 
  -8   3   8       26.56       14.25      5.20 o 
  -7   3   8      265.54      272.86     11.38 o 
  -6   3   8      526.85      505.68     12.98 o 
  -5   3   8      232.57      225.55      8.57 o 
  -4   3   8       22.54       35.02      4.54 o 
  -3   3   8     1239.98     1288.13     22.20 o 
  -2   3   8     1142.84     1195.67     22.81 o 
  -1   3   8     1123.77     1162.48     23.87 o 
   0   3   8    15648.88    15343.66    214.00 o 
   1   3   8     3583.28     3645.26     58.03 o 
   2   3   8       39.67       29.67      5.71 o 
   3   3   8     1944.61     1795.95     28.96 o 
   4   3   8     3550.62     3442.15     49.89 o 
   5   3   8       16.33       15.03      4.35 o 
   6   3   8      661.13      617.63     19.69 o 
   7   3   8       38.52       42.97      7.67 o 
   8   3   8       34.12       38.41      7.44 o 
   9   3   8       21.15       18.03      6.64 o 
  10   3   8      975.89     1054.64     34.55 o 
  11   3   8       51.76       45.91     11.27 o 
  12   3   8        0.06       -3.69     12.88 o 
  13   3   8       92.04       97.03     26.19 o 
  14   3   8       46.14       23.33     15.09 o 
  15   3   8      128.56       88.84     24.68 o 
  16   3   8       77.11      113.95     35.36 o 
 -18   4   8       31.30       42.25     25.93 o 
 -17   4   8        4.03       -9.89     16.16 o 
 -16   4   8       96.91      102.15     21.54 o 
 -15   4   8      116.47      159.72     18.90 o 
 -14   4   8      172.52      189.67     19.24 o 
 -13   4   8       50.27       35.21     12.10 o 
 -12   4   8       30.32        8.81      8.91 o 
 -11   4   8        6.04        3.12      7.95 o 
 -10   4   8       23.26       -0.05      7.44 o 
  -9   4   8     1433.62     1416.49     34.69 o 
  -8   4   8      983.08      957.88     31.69 o 
  -7   4   8     1325.45     1299.68     27.24 o 
  -6   4   8        5.14        0.38      4.79 o 
  -5   4   8        0.13       -1.04      3.64 o 
  -4   4   8      154.26      150.18      7.19 o 
  -3   4   8      548.30      565.16     13.36 o 
  -2   4   8     8751.20     8559.17    111.04 o 
  -1   4   8     8201.52     8060.69    117.36 o 
   0   4   8     4511.23     4512.30     70.07 o 
   1   4   8       11.56       13.69      5.27 o 
   2   4   8      441.04      442.11     14.60 o 
   3   4   8       25.22       22.87      6.30 o 
   4   4   8     3728.59     3620.50     56.69 o 
   5   4   8     3260.64     3201.05     54.57 o 
   6   4   8     2471.46     2341.98     43.45 o 
   7   4   8       36.69       18.29      6.14 o 
   8   4   8       27.82       18.44      7.46 o 
   9   4   8        1.77       -2.23      7.27 o 
  10   4   8      335.80      310.73     17.86 o 
  11   4   8     1182.69     1154.49     41.04 o 
  12   4   8      601.85      582.07     54.18 o 
  13   4   8      104.73      106.33     17.94 o 
  14   4   8        4.63      -10.46     14.56 o 
  15   4   8        8.12       -0.21     17.83 o 
  16   4   8       83.88       97.06     26.75 o 
 -18   5   8       52.16       70.01     26.49 o 
 -17   5   8       52.90       40.44     18.90 o 
 -16   5   8       88.77       90.52     18.92 o 
 -15   5   8      162.38      151.18     19.63 o 
 -14   5   8        2.03        8.22     12.01 o 
 -13   5   8      259.60      284.35     21.39 o 
 -12   5   8      453.31      446.00     21.07 o 
 -11   5   8      542.58      570.83     22.85 o 
 -10   5   8     1041.75      973.39     29.22 o 
  -9   5   8     1096.59     1127.21     36.51 o 
  -8   5   8       76.66       94.49     10.57 o 
  -7   5   8      587.82      603.06     37.67 o 
  -6   5   8     3208.81     3326.60     49.28 o 
  -5   5   8     1696.12     1667.05     28.52 o 
  -4   5   8     5184.06     5110.21     70.53 o 
  -3   5   8     3134.33     3021.47     66.93 o 
  -2   5   8     4222.17     4351.39     60.96 o 
  -1   5   8      818.85      834.91     26.63 o 
   0   5   8     1300.40     1505.11     30.42 o 
   1   5   8      792.68      775.51     20.14 o 
   2   5   8     2411.28     2215.49     40.67 o 
   3   5   8     2314.66     2207.70     81.36 o 
   4   5   8     2134.28     1985.50     38.20 o 
   5   5   8      156.88      145.82     10.34 o 
   6   5   8      203.50      205.76     13.40 o 
   7   5   8     1278.06     1327.10     30.31 o 
   8   5   8      737.65      797.84     23.13 o 
   9   5   8      376.82      433.62     20.38 o 
  10   5   8       97.54      121.88     16.91 o 
  11   5   8      376.45      362.65     29.67 o 
  12   5   8      274.03      225.31     21.98 o 
  13   5   8       96.52       83.91     18.42 o 
  14   5   8       54.96       52.23     17.04 o 
  15   5   8       45.17       67.30     18.82 o 
  16   5   8        6.12      -10.59     33.30 o 
 -17   6   8       40.07       16.05     20.37 o 
 -16   6   8       41.68       44.00     29.45 o 
 -15   6   8       12.39       21.17     13.56 o 
 -14   6   8       58.96       60.42     14.86 o 
 -13   6   8        1.53       -0.02     10.17 o 
 -12   6   8        2.52       -6.54      9.32 o 
 -11   6   8       25.95       34.77     10.68 o 
 -10   6   8       72.06       51.87     10.90 o 
  -9   6   8      253.14      215.01     29.86 o 
  -8   6   8      277.03      290.29     15.94 o 
  -7   6   8      668.92      618.62     21.80 o 
  -6   6   8      180.69      198.31     15.53 o 
  -5   6   8      447.71      475.58     13.98 o 
  -4   6   8       77.63       98.77      6.99 o 
  -3   6   8        4.85       12.40      4.98 o 
  -2   6   8     3176.30     3231.53     47.93 o 
  -1   6   8      762.78      715.99     23.70 o 
   0   6   8      235.37      230.43     11.52 o 
   1   6   8       19.94       26.86      6.88 o 
   2   6   8      177.64      192.42     11.17 o 
   3   6   8        2.52       -0.31      5.39 o 
   4   6   8     1101.75     1043.75     25.76 o 
   5   6   8      275.72      267.29     13.60 o 
   6   6   8       89.37       52.41      8.07 o 
   7   6   8        3.60        1.95      7.10 o 
   8   6   8        3.25       -9.51     10.62 o 
   9   6   8       32.89       26.13     10.78 o 
  10   6   8        3.29        3.39     12.03 o 
  11   6   8      606.60      603.15     31.58 o 
  12   6   8     1107.15     1048.14     43.52 o 
  13   6   8      370.85      312.32     26.32 o 
  14   6   8       17.06       16.60     16.74 o 
  15   6   8        1.30      -18.99     22.38 o 
  16   6   8       13.55       15.08     18.23 o 
 -17   7   8       87.02      141.13     22.58 o 
 -16   7   8       44.73       27.08     15.87 o 
 -15   7   8        0.06        6.94     14.17 o 
 -14   7   8      259.22      252.40     23.03 o 
 -13   7   8        0.76       -2.97     10.01 o 
 -12   7   8       74.19       85.48     13.22 o 
 -11   7   8       36.29       30.95     10.89 o 
 -10   7   8      168.03      123.18     24.31 o 
  -9   7   8        3.66       -3.39      8.14 o 
  -8   7   8       30.78       23.20      8.86 o 
  -7   7   8       21.51       17.78      9.40 o 
  -6   7   8        0.93       -7.23      7.23 o 
  -5   7   8      837.77      899.86     19.74 o 
  -4   7   8      346.58      319.53     11.67 o 
  -3   7   8      529.69      533.51     14.75 o 
  -2   7   8       55.95       62.74      9.79 o 
  -1   7   8      235.88      237.37     17.61 o 
   0   7   8     1538.22     1536.06     32.69 o 
   1   7   8      548.78      558.91     18.59 o 
   2   7   8      166.17      188.87     13.45 o 
   3   7   8      744.28      726.23     31.52 o 
   4   7   8      239.11      248.99     13.48 o 
   5   7   8      441.86      407.01     18.72 o 
   6   7   8      258.72      234.12     19.53 o 
   7   7   8        2.57       -2.08      9.47 o 
   8   7   8       33.39       29.44     11.24 o 
   9   7   8       53.28       39.99     15.64 o 
  10   7   8      283.37      274.17     23.43 o 
  11   7   8      165.57      126.53     19.28 o 
  12   7   8       84.40       60.94     17.66 o 
  13   7   8        8.18       11.43     25.87 o 
  14   7   8       48.12       47.68     18.83 o 
  15   7   8        4.98       -0.49     17.85 o 
 -16   8   8      104.79      118.80     31.25 o 
 -15   8   8      200.92      264.17     27.43 o 
 -14   8   8      242.02      272.04     33.23 o 
 -13   8   8       25.47       11.45     13.16 o 
 -12   8   8      199.30      203.10     17.64 o 
 -11   8   8        0.11        7.83     10.11 o 
 -10   8   8      390.86      415.67     25.30 o 
  -9   8   8      607.52      621.98     25.11 o 
  -8   8   8     1064.85     1069.34     32.27 o 
  -7   8   8      526.71      525.52     21.92 o 
  -6   8   8      666.93      682.18     24.03 o 
  -5   8   8      456.77      464.84     19.76 o 
  -4   8   8      196.21      222.37     11.89 o 
  -3   8   8      174.89      158.89     10.72 o 
  -2   8   8      770.36      746.73     24.25 o 
  -1   8   8      598.76      577.31     19.18 o 
   0   8   8       54.04       44.07      8.86 o 
   1   8   8        2.65       -2.98      7.03 o 
   2   8   8      430.04      458.53     19.98 o 
   3   8   8      130.56      123.34     11.38 o 
   4   8   8       13.35       29.51      8.99 o 
   5   8   8     3388.33     3383.91     69.16 o 
   6   8   8      131.68      135.72     14.49 o 
   7   8   8      496.25      492.41     27.29 o 
   8   8   8       59.84       45.57     14.49 o 
   9   8   8      132.71      114.32     23.39 o 
  10   8   8       27.15       30.51     15.58 o 
  11   8   8      144.69      129.38     20.41 o 
  12   8   8      202.06      214.30     23.99 o 
  13   8   8       86.78       98.47     20.43 o 
  14   8   8       87.35       94.42     22.12 o 
  15   8   8        0.30       -2.55     18.14 o 
 -16   9   8       92.82      108.83     20.70 o 
 -15   9   8       50.03       48.47     15.20 o 
 -14   9   8       71.80       84.12     16.80 o 
 -13   9   8      290.92      288.40     21.52 o 
 -12   9   8      258.20      260.79     20.37 o 
 -11   9   8      487.58      431.83     23.39 o 
 -10   9   8       85.13       63.42     13.53 o 
  -9   9   8      395.24      426.42     22.00 o 
  -8   9   8       54.21       55.16     11.59 o 
  -7   9   8       47.08       45.58     10.62 o 
  -6   9   8     1469.51     1504.24     47.27 o 
  -5   9   8      964.80      920.14     35.16 o 
  -4   9   8     1239.63     1308.33     90.79 o 
  -3   9   8      367.19      340.84     15.32 o 
  -2   9   8      247.51      232.59     13.36 o 
  -1   9   8      113.44      130.25     11.18 o 
   0   9   8        8.64       -0.26      7.56 o 
   1   9   8      284.53      298.95     19.89 o 
   2   9   8      602.03      613.36     21.54 o 
   3   9   8      161.16      161.56     13.10 o 
   4   9   8      378.99      384.52     17.96 o 
   5   9   8        6.45       -6.01      7.79 o 
   6   9   8       85.30      106.19     18.72 o 
   7   9   8      886.55      933.26     33.01 o 
   8   9   8       90.49       56.37     22.00 o 
   9   9   8      598.64      574.61     32.64 o 
  10   9   8       80.03      115.34     19.73 o 
  11   9   8      304.32      269.14     27.21 o 
  12   9   8       17.98       -1.12     39.23 o 
  13   9   8       87.91       95.92     22.04 o 
  14   9   8       87.31      100.10     22.46 o 
 -15  10   8       15.49       39.79     15.48 o 
 -14  10   8        6.69        7.24     18.16 o 
 -13  10   8       38.71       77.97     20.76 o 
 -12  10   8        1.26        7.02     11.40 o 
 -11  10   8      107.24       57.58     25.36 o 
 -10  10   8       81.46       47.52     17.04 o 
  -9  10   8        0.49       11.62     13.05 o 
  -8  10   8      379.30      379.34     25.96 o 
  -7  10   8      191.41      189.07     19.74 o 
  -6  10   8      667.32      641.82     62.59 o 
  -5  10   8        0.39        1.02     13.07 o 
  -4  10   8       42.11       24.89     12.63 o 
  -3  10   8      119.12      132.90     15.71 o 
  -2  10   8       43.88       46.99      9.75 o 
  -1  10   8       75.03       75.43     11.57 o 
   0  10   8      216.41      237.85     15.06 o 
   1  10   8       13.52        3.05      7.25 o 
   2  10   8       29.83       31.11      9.93 o 
   3  10   8      137.29      146.73     13.52 o 
   4  10   8       64.89       79.04     13.98 o 
   5  10   8      289.73      267.02     34.23 o 
   6  10   8       60.86       43.50     13.72 o 
   7  10   8        3.75       12.17     14.97 o 
   8  10   8       54.47       30.13     15.79 o 
   9  10   8        0.96      -11.50     14.70 o 
  10  10   8       71.69       66.89     19.35 o 
  11  10   8      279.38      321.44     37.62 o 
  12  10   8      110.20       86.03     22.70 o 
  13  10   8       25.15       16.46     18.78 o 
 -14  11   8       60.60       62.72     40.26 o 
 -13  11   8      129.35      106.03     21.49 o 
 -12  11   8        1.87        7.69     24.40 o 
 -11  11   8       11.32       38.06     16.70 o 
 -10  11   8      108.94      134.51     24.34 o 
  -9  11   8       35.14       37.06     15.00 o 
  -8  11   8       15.02       -5.38     13.49 o 
  -7  11   8      117.05      109.82     18.66 o 
  -6  11   8       60.44       78.35     16.36 o 
  -5  11   8       11.14       15.28     12.51 o 
  -4  11   8       45.83       35.20     13.83 o 
  -3  11   8       16.61       14.86     12.35 o 
  -2  11   8       59.12       63.52     12.14 o 
  -1  11   8       43.74       40.41     10.57 o 
   0  11   8        1.53        2.50     13.51 o 
   1  11   8      448.33      451.37     23.57 o 
   2  11   8      124.28      119.68     13.37 o 
   3  11   8      163.46      145.47     16.40 o 
   4  11   8       59.26       65.76     14.38 o 
   5  11   8        0.60        1.68     11.77 o 
   6  11   8        5.32        5.99     15.00 o 
   7  11   8       15.44       14.06     15.93 o 
   8  11   8       36.29       20.09     20.83 o 
   9  11   8        0.58      -12.27     14.03 o 
  10  11   8        6.71        6.05     16.88 o 
  11  11   8       22.51       22.07     18.05 o 
  12  11   8        0.13       10.19     18.56 o 
 -13  12   8       11.34       20.10     17.56 o 
 -12  12   8        0.36       -0.78     21.99 o 
 -11  12   8       46.00       19.97     16.02 o 
 -10  12   8       59.34       60.89     23.93 o 
  -9  12   8      116.16      128.35     20.47 o 
  -8  12   8      253.56      247.73     24.49 o 
  -7  12   8       64.80       53.51     16.75 o 
  -6  12   8       32.35       48.36     16.64 o 
  -5  12   8       14.01       19.82     13.81 o 
  -4  12   8       64.47       59.03     17.07 o 
  -3  12   8      215.24      266.26     23.33 o 
  -2  12   8       84.35      123.21     14.70 o 
  -1  12   8        5.73       10.31     13.44 o 
   0  12   8      163.74      160.08     14.92 o 
   1  12   8       12.87       17.06     10.99 o 
   2  12   8        0.12        2.62     11.14 o 
   3  12   8       85.84       98.50     15.84 o 
   4  12   8      203.10      205.71     19.44 o 
   5  12   8      159.24      136.78     18.15 o 
   6  12   8       74.32       66.07     18.55 o 
   7  12   8        4.82       -6.76     21.89 o 
   8  12   8        1.53       -6.75     15.39 o 
   9  12   8        0.94      -18.62     18.62 o 
  10  12   8       23.84       33.67     19.37 o 
  11  12   8       14.95       24.62     18.68 o 
 -12  13   8      237.41      221.80     26.35 o 
 -11  13   8      120.87      132.61     24.05 o 
 -10  13   8      139.10      141.76     22.59 o 
  -9  13   8       80.97       83.90     19.94 o 
  -8  13   8       11.33       10.19     14.53 o 
  -7  13   8      137.94      137.54     21.54 o 
  -6  13   8      570.81      610.22     34.25 o 
  -5  13   8      252.01      239.19     24.18 o 
  -4  13   8      671.37      679.92     40.84 o 
  -3  13   8       56.50       46.88     16.58 o 
  -2  13   8        6.60        5.95     13.78 o 
  -1  13   8      345.56      346.29     22.24 o 
   0  13   8      450.15      494.12     28.58 o 
   1  13   8      276.98      294.52     22.11 o 
   2  13   8      472.98      461.45     33.22 o 
   3  13   8      254.90      224.89     20.41 o 
   4  13   8      185.59      155.36     32.15 o 
   5  13   8       17.96        3.75     16.08 o 
   6  13   8        0.61      -14.12     15.95 o 
   7  13   8       67.98       74.05     20.48 o 
   8  13   8       65.63       47.97     19.44 o 
   9  13   8      150.42      130.06     33.81 o 
  10  13   8      106.60      133.07     24.29 o 
 -10  14   8       16.82       27.62     17.57 o 
  -9  14   8       52.61       45.13     18.03 o 
  -8  14   8       91.86       54.37     19.17 o 
  -7  14   8       47.97       30.49     17.40 o 
  -6  14   8        2.87        5.38     15.95 o 
  -5  14   8       50.00       39.47     27.33 o 
  -4  14   8       73.75       72.36     19.43 o 
  -3  14   8      111.13      105.83     26.46 o 
  -2  14   8       49.92       74.45     18.17 o 
  -1  14   8       40.45       36.55     18.07 o 
   0  14   8       88.47       63.30     20.72 o 
   1  14   8       27.08       24.68     15.67 o 
   2  14   8        4.90       -4.42     12.98 o 
   3  14   8       85.73       84.08     17.74 o 
   4  14   8      180.56      157.67     23.19 o 
   5  14   8       23.26       22.52     24.58 o 
   6  14   8       19.16       18.04     21.05 o 
   7  14   8        0.15       -3.43     17.65 o 
   8  14   8        2.80      -21.25     27.18 o 
   9  14   8       32.22       31.62     22.09 o 
  -9  15   8        8.85       -4.75     15.48 o 
  -8  15   8        4.35       20.49     17.76 o 
  -7  15   8       16.65       -2.67     16.24 o 
  -6  15   8        9.34       23.81     32.56 o 
  -5  15   8        0.06       12.27     16.23 o 
  -4  15   8        2.37       15.27     16.30 o 
  -3  15   8       24.31       36.44     22.95 o 
  -2  15   8       12.57       60.35     36.02 o 
  -1  15   8       86.55       88.52     25.35 o 
   0  15   8      118.95       88.99     51.35 o 
   1  15   8      148.96      102.65     24.54 o 
   2  15   8        1.97       22.25     17.02 o 
   3  15   8        0.71      -15.94     24.72 o 
   4  15   8       55.69       55.17     29.32 o 
   5  15   8       55.00       30.34     23.74 o 
   6  15   8       84.70       64.56     22.63 o 
   7  15   8       30.07       -3.99     19.57 o 
  -6  16   8        0.34        8.58     18.72 o 
  -5  16   8        0.01        3.15     25.91 o 
  -4  16   8        1.83       11.56     28.17 o 
  -3  16   8       12.52       14.89     30.45 o 
  -2  16   8       36.73       28.21     22.06 o 
  -1  16   8       46.55       35.85     23.71 o 
   0  16   8       25.72        9.13     21.46 o 
   1  16   8       41.48       47.59     17.64 o 
   2  16   8       34.05       20.04     33.38 o 
   3  16   8       26.89       19.36     21.26 o 
   4  16   8        5.53       -5.14     22.59 o 
 -18   1   9        0.47      -15.70     16.00 o 
 -17   1   9        7.71      -10.31     21.68 o 
 -16   1   9      188.55      209.17     25.44 o 
 -15   1   9       11.70       22.84     14.40 o 
 -14   1   9      426.94      417.30     34.92 o 
 -13   1   9      460.23      452.73     49.35 o 
 -12   1   9      328.85      273.61     18.65 o 
 -11   1   9      123.34      133.89     13.79 o 
 -10   1   9        7.11        8.07      6.33 o 
  -9   1   9      453.83      466.90     16.16 o 
  -8   1   9     1928.53     1872.87     31.80 o 
  -7   1   9     2042.71     1956.81     41.71 o 
  -6   1   9     1530.28     1566.56     27.01 o 
  -5   1   9       40.77       30.09      6.74 o 
  -4   1   9     5150.57     4894.96     66.53 o 
  -3   1   9     1355.99     1521.25     26.76 o 
  -2   1   9      835.77      780.73     15.65 o 
  -1   1   9     1128.00     1064.27     29.14 o 
   0   1   9     2201.85     2447.98     39.08 o 
   1   1   9      254.93      229.23     10.59 o 
   2   1   9      418.71      379.50     15.61 o 
   3   1   9      594.50      709.68     15.80 o 
   4   1   9     2137.98     2158.02     34.67 o 
   5   1   9       59.41       60.09      6.19 o 
   6   1   9      511.30      495.88     14.45 o 
   7   1   9      736.18      779.57     20.36 o 
   8   1   9      283.02      261.23     11.88 o 
   9   1   9      126.66      128.86      9.93 o 
  10   1   9       51.03       66.61      9.38 o 
  11   1   9       80.89       51.77     12.64 o 
  12   1   9      731.22      704.62     24.16 o 
  13   1   9      355.42      369.86     40.36 o 
  14   1   9        9.56       32.49     23.61 o 
  15   1   9       13.38       43.86     24.24 o 
 -18   2   9       27.88       21.92     20.49 o 
 -17   2   9      206.16      172.85     25.48 o 
 -16   2   9      179.90      196.55     24.09 o 
 -15   2   9      137.00      121.57     19.88 o 
 -14   2   9        0.83        5.19     16.68 o 
 -13   2   9      268.00      295.32     24.96 o 
 -12   2   9     1094.41     1013.89     34.96 o 
 -11   2   9      135.98      139.50     19.60 o 
 -10   2   9     4223.97     4143.55     75.66 o 
  -9   2   9      568.12      579.07     18.05 o 
  -8   2   9     1474.34     1540.01     35.59 o 
  -7   2   9      918.95      925.50     19.51 o 
  -6   2   9     2568.19     2596.62     39.71 o 
  -5   2   9      532.90      519.73     13.25 o 
  -4   2   9     4081.89     3984.57     55.86 o 
  -3   2   9     2264.40     2444.58     40.61 o 
  -2   2   9     4875.43     5009.03     67.63 o 
  -1   2   9      190.90      218.67      7.50 o 
   0   2   9       82.27       74.07      4.78 o 
   1   2   9     7009.31     7081.78    123.63 o 
   2   2   9     3612.80     3468.85     49.47 o 
   3   2   9     9885.49     9769.23    126.50 o 
   4   2   9     4032.39     3914.77     56.20 o 
   5   2   9      817.21      829.07     19.43 o 
   6   2   9      159.40      148.60      8.62 o 
   7   2   9      834.83      822.38     19.71 o 
   8   2   9      981.15     1009.11     26.54 o 
   9   2   9      208.41      188.23     12.41 o 
  10   2   9     1460.49     1534.97     39.58 o 
  11   2   9      589.10      581.18     21.27 o 
  12   2   9      423.91      374.68     34.59 o 
  13   2   9        0.75       -7.07     14.97 o 
  14   2   9      191.27      224.59     22.49 o 
  15   2   9      122.12      134.82     34.11 o 
  16   2   9      120.23       63.97     29.49 o 
 -18   3   9       81.64       32.66     31.99 o 
 -17   3   9        0.48      -11.49     15.58 o 
 -16   3   9       47.50       17.96     17.31 o 
 -15   3   9       13.32       40.91     16.31 o 
 -14   3   9       42.68       64.02     22.37 o 
 -13   3   9       27.78       16.73     20.29 o 
 -12   3   9        1.23       -4.89      8.77 o 
 -11   3   9      184.76      204.62     14.36 o 
 -10   3   9      143.34      149.99     12.43 o 
  -9   3   9      121.01      115.42     10.66 o 
  -8   3   9     1211.58     1149.19     25.84 o 
  -7   3   9     1454.75     1397.85     25.45 o 
  -6   3   9      706.05      647.88     17.44 o 
  -5   3   9       38.27       19.51      4.69 o 
  -4   3   9      190.80      189.52      8.26 o 
  -3   3   9      746.41      712.37     15.35 o 
  -2   3   9     1082.93     1109.50     22.10 o 
  -1   3   9      731.62      710.14     18.10 o 
   0   3   9      400.93      399.67     13.64 o 
   1   3   9      320.90      291.49     11.68 o 
   2   3   9       15.83        3.56      5.98 o 
   3   3   9       18.24       30.09      6.53 o 
   4   3   9     2005.53     1970.62     37.46 o 
   5   3   9     2255.84     2253.83     41.89 o 
   6   3   9     1253.20     1206.83     39.46 o 
   7   3   9      368.35      387.63     17.71 o 
   8   3   9       17.35       14.07      7.84 o 
   9   3   9       20.70       33.55      8.08 o 
  10   3   9      115.13      116.61     11.49 o 
  11   3   9     1414.43     1327.45     37.13 o 
  12   3   9     1245.15     1219.50     43.12 o 
  13   3   9      327.72      321.17     26.08 o 
  14   3   9        1.02      -19.45     23.54 o 
  15   3   9        0.13        0.78     18.84 o 
  16   3   9        5.72       -9.25     25.24 o 
 -18   4   9       26.21        0.81     17.11 o 
 -17   4   9        3.19        8.42     17.61 o 
 -16   4   9        0.06      -12.30     14.59 o 
 -15   4   9       63.61      106.68     17.09 o 
 -14   4   9       39.52       24.43     12.78 o 
 -13   4   9        3.58       -9.42     10.74 o 
 -12   4   9       10.51        5.93      8.99 o 
 -11   4   9        1.50        6.18      8.42 o 
 -10   4   9      112.61       99.07     11.56 o 
  -9   4   9      130.38      120.57     14.11 o 
  -8   4   9      191.38      200.50     12.85 o 
  -7   4   9       75.47       74.15     10.08 o 
  -6   4   9      116.09      119.47      9.26 o 
  -5   4   9        6.71       -1.82      3.90 o 
  -4   4   9      259.15      279.11      9.75 o 
  -3   4   9      734.20      725.59     15.92 o 
  -2   4   9     3235.88     3376.71     48.76 o 
  -1   4   9     2813.60     2993.71     50.42 o 
   0   4   9     3939.32     4247.83     67.44 o 
   1   4   9      734.59      772.29     20.19 o 
   2   4   9      265.69      248.36     11.50 o 
   3   4   9        5.02        4.89      5.14 o 
   4   4   9      200.09      176.60     10.73 o 
   5   4   9        6.29       -1.49      5.20 o 
   6   4   9       64.59       41.17      8.19 o 
   7   4   9        3.51       -0.85      7.04 o 
   8   4   9      802.08      760.22     25.91 o 
   9   4   9       12.39       22.60      8.92 o 
  10   4   9      370.07      304.02     18.29 o 
  11   4   9      275.20      267.56     22.02 o 
  12   4   9      100.72      101.39     17.59 o 
  13   4   9        7.19       17.82     14.21 o 
  14   4   9        0.17      -13.98     13.98 o 
  15   4   9       28.43        4.34     16.34 o 
  16   4   9        6.36       -1.98     23.39 o 
 -17   5   9        1.56       13.78     17.18 o 
 -16   5   9       18.62       32.89     16.59 o 
 -15   5   9       42.26       53.25     15.60 o 
 -14   5   9      101.06       47.12     14.35 o 
 -13   5   9      293.38      253.20     20.41 o 
 -12   5   9      166.73      160.01     14.88 o 
 -11   5   9        1.91       -6.56      7.81 o 
 -10   5   9      365.14      390.32     28.36 o 
  -9   5   9      389.55      358.08     17.85 o 
  -8   5   9      182.53      178.77     12.83 o 
  -7   5   9      132.22      147.60     11.33 o 
  -6   5   9      108.82      127.70      8.41 o 
  -5   5   9        1.00       -1.80      4.36 o 
  -4   5   9      316.97      378.16     11.90 o 
  -3   5   9      795.19      824.33     19.89 o 
  -2   5   9     2514.27     2593.66     45.57 o 
  -1   5   9      452.80      458.06     15.41 o 
   0   5   9       12.16       -2.41      5.11 o 
   1   5   9      361.80      382.35     14.27 o 
   2   5   9        0.13        8.94      5.75 o 
   3   5   9     1372.49     1358.79     29.88 o 
   4   5   9      854.69      802.10     24.82 o 
   5   5   9      354.50      376.28     15.40 o 
   6   5   9       59.93       48.01      8.55 o 
   7   5   9       16.69        9.38      6.54 o 
   8   5   9       10.78       15.99      7.77 o 
   9   5   9       50.07       27.67     10.91 o 
  10   5   9      136.03      162.72     31.20 o 
  11   5   9        3.62       20.50     13.09 o 
  12   5   9       65.30       58.52     16.47 o 
  13   5   9      145.99      144.96     37.40 o 
  14   5   9       28.61       30.61     17.11 o 
  15   5   9       20.69       37.15     36.71 o 
  16   5   9       39.11       14.49     29.74 o 
 -17   6   9       62.73       54.98     36.98 o 
 -16   6   9      207.41      181.66     22.11 o 
 -15   6   9       15.34       33.19     14.96 o 
 -14   6   9        2.74       -2.00     12.50 o 
 -13   6   9       30.15       23.11     15.46 o 
 -12   6   9      210.15      221.42     16.95 o 
 -11   6   9      515.52      496.88     22.42 o 
 -10   6   9      772.95      764.42     32.01 o 
  -9   6   9      249.96      232.75     15.53 o 
  -8   6   9       44.86       59.81      9.78 o 
  -7   6   9      257.59      236.02     14.26 o 
  -6   6   9      825.55      802.78     24.48 o 
  -5   6   9     1544.61     1572.55     28.38 o 
  -4   6   9     3212.16     3282.85     49.53 o 
  -3   6   9     1515.01     1408.32     33.61 o 
  -2   6   9     1785.19     1852.19     36.37 o 
  -1   6   9      898.62      994.45     24.42 o 
   0   6   9      189.59      193.73     11.27 o 
   1   6   9     1199.52     1128.44     30.60 o 
   2   6   9      569.79      508.27     20.60 o 
   3   6   9     3005.69     3015.45     55.43 o 
   4   6   9     1318.72     1294.04     33.31 o 
   5   6   9      320.13      323.39     19.71 o 
   6   6   9      224.26      190.40     12.75 o 
   7   6   9      337.86      281.37     21.83 o 
   8   6   9     1078.09     1032.36     35.31 o 
   9   6   9      657.96      661.35     34.16 o 
  10   6   9      664.70      694.92     32.69 o 
  11   6   9      184.05      224.01     21.99 o 
  12   6   9        0.64        4.37     14.08 o 
  13   6   9       95.71       77.88     26.84 o 
  14   6   9      299.69      287.51     26.79 o 
  15   6   9       68.64       58.69     22.45 o 
 -16   7   9       42.98       53.95     17.92 o 
 -15   7   9      316.74      369.84     27.57 o 
 -14   7   9       34.10       73.04     16.69 o 
 -13   7   9       34.23       50.73     12.95 o 
 -12   7   9        0.67       -4.43     10.23 o 
 -11   7   9       84.19       51.96     21.18 o 
 -10   7   9       21.86       21.23     10.06 o 
  -9   7   9      205.55      208.69     15.36 o 
  -8   7   9      497.54      466.71     20.58 o 
  -7   7   9      615.77      626.37     23.06 o 
  -6   7   9      700.58      670.56     23.33 o 
  -5   7   9      373.47      409.87     24.29 o 
  -4   7   9      581.61      614.96     18.75 o 
  -3   7   9      405.70      376.92     14.87 o 
  -2   7   9     2188.96     2152.58     41.30 o 
  -1   7   9     2805.64     2814.16     50.70 o 
   0   7   9     7947.53     7679.63    116.72 o 
   1   7   9     1644.46     1725.70     36.43 o 
   2   7   9      236.37      244.39     13.44 o 
   3   7   9      383.38      347.74     17.62 o 
   4   7   9      814.27      890.44     24.86 o 
   5   7   9     5863.66     5695.35     92.02 o 
   6   7   9     1463.07     1415.05     37.96 o 
   7   7   9     1016.37      954.15     30.98 o 
   8   7   9        0.42       -2.72     10.11 o 
   9   7   9       21.62       14.48     13.28 o 
  10   7   9      186.88      206.65     26.33 o 
  11   7   9      492.49      471.51     30.02 o 
  12   7   9      491.50      523.75     32.09 o 
  13   7   9      120.30      140.54     21.69 o 
  14   7   9      142.62      174.25     31.32 o 
  15   7   9        0.02       -2.57     22.22 o 
 -16   8   9       35.26       52.31     17.64 o 
 -15   8   9       13.00       12.91     15.00 o 
 -14   8   9        0.21        4.57     12.34 o 
 -13   8   9       28.54       21.73     12.52 o 
 -12   8   9       40.07        9.64     11.02 o 
 -11   8   9       44.33       29.58     13.39 o 
 -10   8   9      122.55      129.36     17.08 o 
  -9   8   9       42.03       39.08     10.88 o 
  -8   8   9        2.05        5.32      9.36 o 
  -7   8   9        0.32        6.33     10.53 o 
  -6   8   9      397.94      434.79     24.43 o 
  -5   8   9      238.17      305.98     37.40 o 
  -4   8   9      624.76      634.09     19.84 o 
  -3   8   9        1.33        5.84      6.61 o 
  -2   8   9       81.84       82.28      9.72 o 
  -1   8   9      520.28      557.22     19.50 o 
   0   8   9       16.29       23.55      8.39 o 
   1   8   9      147.34      149.86     11.96 o 
   2   8   9     1483.33     1393.16     75.62 o 
   3   8   9       15.92        3.26      8.50 o 
   4   8   9      874.07      913.92     26.37 o 
   5   8   9      357.89      384.23     17.93 o 
   6   8   9      145.18      121.71     17.01 o 
   7   8   9     1130.13     1082.87     36.56 o 
   8   8   9      220.89      245.88     18.62 o 
   9   8   9      302.56      316.24     28.83 o 
  10   8   9       61.91       47.88     18.38 o 
  11   8   9       30.29        5.28     14.86 o 
  12   8   9        0.86       -7.33     14.38 o 
  13   8   9       46.57       28.79     17.86 o 
  14   8   9       48.83       57.35     20.35 o 
 -15   9   9       39.18       51.99     21.85 o 
 -14   9   9      130.49      140.15     18.76 o 
 -13   9   9       17.27        1.36     12.71 o 
 -12   9   9      124.44       79.48     25.48 o 
 -11   9   9       35.50       12.02     11.99 o 
 -10   9   9        0.97       -3.12     11.29 o 
  -9   9   9        2.97       -4.18     11.04 o 
  -8   9   9      135.97      131.83     17.41 o 
  -7   9   9        5.20       -0.75     10.58 o 
  -6   9   9      336.21      377.06     24.17 o 
  -5   9   9        7.42        8.48     10.69 o 
  -4   9   9        0.01       -0.25     10.84 o 
  -3   9   9        0.09        4.70      7.44 o 
  -2   9   9      305.34      330.89     17.37 o 
  -1   9   9     1104.12     1094.66     36.71 o 
   0   9   9     1084.09     1123.81     29.33 o 
   1   9   9      264.69      304.79     16.07 o 
   2   9   9      431.97      412.08     20.72 o 
   3   9   9       62.63       56.28     10.67 o 
   4   9   9      178.61      189.87     14.66 o 
   5   9   9      218.54      252.99     19.04 o 
   6   9   9       40.42       50.53     13.15 o 
   7   9   9       16.77        5.69     11.75 o 
   8   9   9       90.56       48.84     16.05 o 
   9   9   9       66.02       26.44     16.09 o 
  10   9   9      117.15      146.08     36.82 o 
  11   9   9       18.18        6.17     16.16 o 
  12   9   9        1.10      -18.81     18.81 o 
  13   9   9       12.87       -3.42     17.26 o 
 -15  10   9       15.34        2.50     22.24 o 
 -14  10   9        4.27       24.81     17.14 o 
 -13  10   9        8.72        2.93     16.10 o 
 -12  10   9       12.25        0.36     13.75 o 
 -11  10   9       97.36       96.74     18.83 o 
 -10  10   9        5.86       13.79     14.10 o 
  -9  10   9      139.48      134.99     19.00 o 
  -8  10   9       40.18       37.24     21.29 o 
  -7  10   9       19.58       10.40     13.13 o 
  -6  10   9      165.18      188.78     20.39 o 
  -5  10   9      419.96      423.31     28.83 o 
  -4  10   9      624.66      720.65     36.39 o 
  -3  10   9      439.18      421.39     20.47 o 
  -2  10   9      212.46      195.92     13.92 o 
  -1  10   9      242.12      271.77     17.17 o 
   0  10   9      358.18      386.24     21.12 o 
   1  10   9       17.54       27.13     10.13 o 
   2  10   9       86.57       96.86     12.24 o 
   3  10   9      285.09      301.40     17.09 o 
   4  10   9      486.75      514.94     24.60 o 
   5  10   9      150.73      181.48     29.68 o 
   6  10   9      372.83      357.50     22.61 o 
   7  10   9       62.25       55.85     16.04 o 
   8  10   9      165.50      190.10     25.04 o 
   9  10   9      229.64      217.74     24.35 o 
  10  10   9      170.50      160.59     23.14 o 
  11  10   9       71.33       94.54     21.63 o 
  12  10   9      222.20      267.86     28.89 o 
  13  10   9      120.93       98.29     28.82 o 
 -14  11   9      151.84      133.44     26.56 o 
 -13  11   9       12.23       37.75     17.73 o 
 -12  11   9       61.39       44.68     17.73 o 
 -11  11   9        2.61       25.08     15.82 o 
 -10  11   9        0.43        7.88     14.61 o 
  -9  11   9        6.91       -4.13     17.76 o 
  -8  11   9      135.91      140.10     20.19 o 
  -7  11   9        4.67      -11.28     13.60 o 
  -6  11   9      157.02      168.50     20.86 o 
  -5  11   9       18.48       15.35     13.05 o 
  -4  11   9       31.64        5.72     12.19 o 
  -3  11   9      152.64      131.37     17.89 o 
  -2  11   9      629.31      684.35     26.79 o 
  -1  11   9     1768.96     1933.00     43.25 o 
   0  11   9     1710.28     1727.24     40.58 o 
   1  11   9      127.95      134.08     15.54 o 
   2  11   9      131.07      111.12     15.85 o 
   3  11   9       59.39       45.58     14.09 o 
   4  11   9      123.84      128.59     16.75 o 
   5  11   9     1114.63     1105.61     43.12 o 
   6  11   9      791.03      819.36     32.58 o 
   7  11   9      187.07      169.69     22.74 o 
   8  11   9       98.70      103.65     21.13 o 
   9  11   9        5.11       12.42     16.85 o 
  10  11   9       19.17       14.62     17.54 o 
  11  11   9       97.14      136.07     30.74 o 
  12  11   9       51.61       41.55     19.62 o 
 -13  12   9       16.88       30.93     17.79 o 
 -12  12   9       35.02       29.97     17.13 o 
 -11  12   9       44.99       17.49     15.78 o 
 -10  12   9      235.79      280.28     26.20 o 
  -9  12   9       94.25       75.73     18.91 o 
  -8  12   9       95.57       92.47     19.29 o 
  -7  12   9        3.60       16.43     15.18 o 
  -6  12   9       60.77       56.00     16.82 o 
  -5  12   9       72.05       61.54     16.44 o 
  -4  12   9      105.96      118.74     19.55 o 
  -3  12   9      150.86      156.31     20.33 o 
  -2  12   9       40.49       19.53     14.48 o 
  -1  12   9       23.91       13.53     11.39 o 
   0  12   9      457.22      434.31     21.16 o 
   1  12   9      228.95      225.31     19.61 o 
   2  12   9      425.20      449.46     42.98 o 
   3  12   9      488.91      485.92     25.35 o 
   4  12   9     1130.92     1214.23     39.49 o 
   5  12   9      430.93      406.08     33.57 o 
   6  12   9       31.24       28.65     16.60 o 
   7  12   9       17.98       -4.24     15.99 o 
   8  12   9        2.16       22.37     17.57 o 
   9  12   9       25.99       16.98     18.14 o 
  10  12   9       35.66       16.13     34.75 o 
  11  12   9        4.50      -23.19     23.20 o 
 -11  13   9       11.58       20.02     17.58 o 
 -10  13   9        2.40        4.49     15.85 o 
  -9  13   9        3.38       -4.24     15.84 o 
  -8  13   9        9.27        6.09     15.96 o 
  -7  13   9       20.25       30.07     25.95 o 
  -6  13   9       48.19       57.38     17.76 o 
  -5  13   9        0.39       -6.95     13.97 o 
  -4  13   9       13.54        9.77     26.41 o 
  -3  13   9        1.45        4.36     22.21 o 
  -2  13   9        4.07        3.67     14.19 o 
  -1  13   9      110.52      106.14     15.75 o 
   0  13   9       44.51       31.82     12.24 o 
   1  13   9      265.65      249.35     32.12 o 
   2  13   9       18.22       26.66     14.21 o 
   3  13   9       77.42       78.19     16.00 o 
   4  13   9       74.76       85.06     17.11 o 
   5  13   9        4.45       -1.28     17.91 o 
   6  13   9       46.76        4.71     17.10 o 
   7  13   9       29.85       33.00     22.71 o 
   8  13   9        4.83      -28.49     28.49 o 
   9  13   9        1.34      -14.59     25.61 o 
  10  13   9        4.11      -12.76     18.33 o 
 -10  14   9       26.61       41.63     19.47 o 
  -9  14   9        3.55       19.17     17.25 o 
  -8  14   9       14.17       24.52     18.17 o 
  -7  14   9       39.63       19.77     16.94 o 
  -6  14   9        1.75       13.54     21.22 o 
  -5  14   9      145.26      152.58     23.57 o 
  -4  14   9      176.28      151.06     21.90 o 
  -3  14   9      213.68      183.82     30.11 o 
  -2  14   9       37.75       57.55     18.67 o 
  -1  14   9        8.93       25.00     16.78 o 
   0  14   9       19.86       11.85     14.65 o 
   1  14   9       68.38       59.09     18.53 o 
   2  14   9      295.84      288.28     29.60 o 
   3  14   9      123.99      141.23     19.70 o 
   4  14   9      177.39      187.27     24.95 o 
   5  14   9       96.79       57.01     19.77 o 
   6  14   9       86.40       89.30     23.04 o 
   7  14   9        8.26       25.04     19.59 o 
   8  14   9        1.79      -16.31     18.43 o 
  -8  15   9       41.92       43.47     19.22 o 
  -7  15   9       15.26       22.68     16.98 o 
  -6  15   9        0.81       13.81     16.54 o 
  -5  15   9       31.64       24.12     18.83 o 
  -4  15   9        0.25        6.83     21.37 o 
  -3  15   9       20.74       30.55     25.36 o 
  -2  15   9      173.79      185.12     25.30 o 
  -1  15   9       93.64       87.41     25.84 o 
   0  15   9       55.36       23.36     22.70 o 
   1  15   9        2.74       -2.86     15.73 o 
   2  15   9       11.18        6.13     16.51 o 
   3  15   9        1.03       -3.33     17.48 o 
   4  15   9       21.58        0.03     19.18 o 
   5  15   9       19.51       34.60     19.69 o 
   6  15   9       89.17      127.50     34.20 o 
  -5  16   9        9.94       22.86     19.16 o 
  -4  16   9       13.40       14.37     21.17 o 
  -3  16   9       11.57       40.19     18.85 o 
  -2  16   9        9.29        2.97     22.75 o 
  -1  16   9      105.50       96.98     28.99 o 
   0  16   9      150.83      158.25     31.17 o 
   1  16   9      128.48      101.58     28.78 o 
   2  16   9      144.18      161.13     24.42 o 
   3  16   9      136.71      136.85     28.21 o 
 -18   0  10       78.98      136.19     36.48 o 
 -17   0  10      133.02      185.17     37.11 o 
 -16   0  10      171.92      211.91     36.36 o 
 -15   0  10        0.61      -10.12     19.37 o 
 -14   0  10      962.73     1027.31     62.22 o 
 -13   0  10       80.26        9.75     18.12 o 
 -12   0  10       75.77      101.96     21.99 o 
 -11   0  10       93.28       80.14     15.32 o 
 -10   0  10      472.83      397.96     24.64 o 
  -9   0  10      705.61      674.13     24.86 o 
  -8   0  10      615.95      525.95     26.41 o 
  -7   0  10      877.98      929.67     48.42 o 
  -6   0  10     2215.87     2140.96     49.10 o 
  -5   0  10      386.13      345.72     15.78 o 
  -4   0  10     6267.17     6110.36    115.87 o 
  -3   0  10    11284.30    10632.49    236.35 o 
  -2   0  10      439.12      620.71     28.71 o 
  -1   0  10     1922.85     1697.91     39.25 o 
   0   0  10      203.13      133.87     16.37 o 
   1   0  10     2589.13     2480.05     53.40 o 
   2   0  10      849.33      778.94     23.70 o 
   3   0  10      569.62      526.67     19.57 o 
   4   0  10     3032.97     3211.69     79.76 o 
   5   0  10     4640.75     4389.93     96.87 o 
   6   0  10     6916.76     6997.17    135.35 o 
   7   0  10     3996.64     4033.81     85.68 o 
   8   0  10      792.67      753.08     34.79 o 
   9   0  10      222.73      208.90     16.82 o 
  10   0  10      213.31      198.42     17.14 o 
  11   0  10       49.84       56.47     17.34 o 
  12   0  10      437.44      435.59     31.38 o 
  13   0  10      305.02        4.99     21.05 o 
 -18   1  10        1.29       30.32     19.21 o 
 -17   1  10      174.36      147.84     24.49 o 
 -16   1  10       12.30        5.31     15.18 o 
 -15   1  10      291.42      345.27     28.49 o 
 -14   1  10      160.28      116.72     24.11 o 
 -13   1  10      376.95      248.65     22.56 o 
 -12   1  10      579.70      522.09     33.65 o 
 -11   1  10       79.87       78.92     11.96 o 
 -10   1  10      781.18      726.74     24.01 o 
  -9   1  10      313.19      305.51     13.41 o 
  -8   1  10      199.12      203.43     10.88 o 
  -7   1  10       95.03      103.52      7.41 o 
  -6   1  10      367.51      426.67     14.17 o 
  -5   1  10      639.04      639.18     15.15 o 
  -4   1  10     2620.87     2530.08     38.62 o 
  -3   1  10     2064.76     2092.98     32.98 o 
  -2   1  10       61.21       91.84      5.89 o 
  -1   1  10       97.83       89.75      6.73 o 
   0   1  10       78.67       86.79      5.59 o 
   1   1  10     3091.34     2934.40     43.24 o 
   2   1  10     1734.47     1704.79     28.45 o 
   3   1  10     3720.79     3795.34     54.78 o 
   4   1  10     1244.07     1243.33     24.88 o 
   5   1  10     3368.57     3267.22     49.67 o 
   6   1  10      981.62      936.15     25.78 o 
   7   1  10      469.45      463.74     15.12 o 
   8   1  10     1619.03     1601.33     35.02 o 
   9   1  10      201.01      191.56     13.05 o 
  10   1  10      798.06      799.73     24.54 o 
  11   1  10      823.62      796.09     28.12 o 
  12   1  10      290.56      249.72     18.89 o 
  13   1  10       37.03       41.58     18.22 o 
 -18   2  10        5.24       26.22     19.25 o 
 -17   2  10       49.63       54.07     19.35 o 
 -16   2  10        0.57       11.67     16.13 o 
 -15   2  10        8.48       -6.46     13.87 o 
 -14   2  10        8.41        4.40     13.21 o 
 -13   2  10       11.90       19.06     11.38 o 
 -12   2  10       47.15       50.04     12.03 o 
 -11   2  10       14.56       10.16      9.42 o 
 -10   2  10        5.22        6.50      7.72 o 
  -9   2  10       29.65       20.80      6.67 o 
  -8   2  10        3.08       -5.20      5.20 o 
  -7   2  10        1.58       -4.10      4.61 o 
  -6   2  10       96.15      120.25      7.49 o 
  -5   2  10      270.57      265.40      9.77 o 
  -4   2  10       37.87       33.40      7.46 o 
  -3   2  10     2180.67     2113.89     40.81 o 
  -2   2  10       66.51       49.38      4.77 o 
  -1   2  10      100.94      121.83      6.03 o 
   0   2  10       10.03       14.84      3.39 o 
   1   2  10       14.69       15.82      3.44 o 
   2   2  10      151.94      142.87      9.17 o 
   3   2  10     1363.61     1284.77     27.67 o 
   4   2  10       55.80       58.05      7.61 o 
   5   2  10      451.83      487.85     16.76 o 
   6   2  10        1.95       -1.84      6.49 o 
   7   2  10      150.57      152.73     11.43 o 
   8   2  10       65.08       44.30      9.18 o 
   9   2  10      550.94      544.68     22.29 o 
  10   2  10       15.97        9.99      8.67 o 
  11   2  10      127.84      101.75     11.24 o 
  12   2  10        7.17        8.79     12.59 o 
  13   2  10        3.56        3.36     19.52 o 
  14   2  10       11.81        9.88     15.02 o 
 -18   3  10        1.36        1.28     27.74 o 
 -17   3  10        7.61       -0.73     29.11 o 
 -16   3  10       51.16       45.63     42.98 o 
 -15   3  10       53.83       50.34     18.38 o 
 -14   3  10        8.90       28.37     12.32 o 
 -13   3  10      120.85      101.68     15.24 o 
 -12   3  10      298.86      220.19     18.32 o 
 -11   3  10       67.83       42.88      9.80 o 
 -10   3  10      670.49      645.86     22.98 o 
  -9   3  10        0.90       -0.64      6.54 o 
  -8   3  10       12.28        6.22      5.76 o 
  -7   3  10      505.00      501.06     14.39 o 
  -6   3  10      309.15      296.03     12.08 o 
  -5   3  10       34.41       32.22      5.28 o 
  -4   3  10      668.48      668.57     15.41 o 
  -3   3  10      918.31      844.35     17.43 o 
  -2   3  10      621.53      530.47     16.74 o 
  -1   3  10      500.72      450.10     14.98 o 
   0   3  10      261.80      317.65     13.30 o 
   1   3  10       73.34      112.05      8.44 o 
   2   3  10      151.00      135.28      9.28 o 
   3   3  10     1419.73     1498.40     36.95 o 
   4   3  10     3968.82     3899.46     75.49 o 
   5   3  10     3035.06     2992.38     53.01 o 
   6   3  10     3052.15     2973.96     53.40 o 
   7   3  10      241.51      268.39     19.83 o 
   8   3  10      404.69      356.00     20.45 o 
   9   3  10     1157.27     1171.26     29.99 o 
  10   3  10        3.05        9.70      7.67 o 
  11   3  10      854.72      832.40     29.79 o 
  12   3  10       78.21       57.28     18.89 o 
  13   3  10        0.37       -5.46     13.73 o 
  14   3  10       14.07       -9.18     14.09 o 
  15   3  10        9.71       -5.96     29.05 o 
 -17   4  10       32.81       27.05     19.00 o 
 -16   4  10        0.33        0.82     16.07 o 
 -15   4  10       57.92       56.35     21.41 o 
 -14   4  10      161.46      172.68     19.07 o 
 -13   4  10       95.30      139.87     23.40 o 
 -12   4  10        8.60       -4.96      9.56 o 
 -11   4  10      321.33      323.51     17.87 o 
 -10   4  10        6.63        5.85      7.57 o 
  -9   4  10        3.58       11.15      7.76 o 
  -8   4  10      657.05      653.01     22.06 o 
  -7   4  10      150.77      119.63      8.99 o 
  -6   4  10      325.15      342.61     11.89 o 
  -5   4  10      239.96      254.64      9.95 o 
  -4   4  10      456.37      455.95     15.10 o 
  -3   4  10      393.20      380.68     11.85 o 
  -2   4  10     1595.78     1574.40     31.53 o 
  -1   4  10     1536.07     1391.29     29.17 o 
   0   4  10     1101.93     1079.35     24.89 o 
   1   4  10      383.68      378.29     20.95 o 
   2   4  10      571.62      560.63     19.15 o 
   3   4  10       70.49       71.99      8.41 o 
   4   4  10      491.90      479.31     19.44 o 
   5   4  10     2460.06     2478.81     46.38 o 
   6   4  10     1733.75     1774.21     41.64 o 
   7   4  10     1646.40     1646.22     36.15 o 
   8   4  10      229.21      265.21     14.72 o 
   9   4  10      425.93      462.92     21.54 o 
  10   4  10        2.56       -1.78     10.62 o 
  11   4  10      457.82      513.94     35.76 o 
  12   4  10      414.75      456.19     28.08 o 
  13   4  10      379.21      371.32     37.16 o 
  14   4  10       68.91       77.32     18.91 o 
  15   4  10       35.91       18.48     16.37 o 
 -17   5  10      106.19       93.65     23.40 o 
 -16   5  10      296.74      347.29     26.73 o 
 -15   5  10      139.16      154.97     28.72 o 
 -14   5  10        4.63       24.16     12.71 o 
 -13   5  10       21.92       18.47     11.69 o 
 -12   5  10        9.11        3.76     17.17 o 
 -11   5  10       22.62       17.07      8.98 o 
 -10   5  10      460.24      432.24     19.81 o 
  -9   5  10     1007.90     1053.04     30.43 o 
  -8   5  10     1383.10     1384.48     34.62 o 
  -7   5  10       41.92       42.28      8.40 o 
  -6   5  10      249.29      248.09     11.80 o 
  -5   5  10      830.48      904.68     21.30 o 
  -4   5  10     1011.48      994.58     23.86 o 
  -3   5  10     2676.00     2777.87     48.89 o 
  -2   5  10     1829.45     1680.20     33.71 o 
  -1   5  10        1.74       10.19      6.01 o 
   0   5  10      607.93      603.69     18.40 o 
   1   5  10     2175.07     2229.80     50.75 o 
   2   5  10      472.91      460.64     16.73 o 
   3   5  10     4734.96     4553.86     74.32 o 
   4   5  10     2962.64     2954.59     53.10 o 
   5   5  10      476.53      486.45     25.21 o 
   6   5  10      249.42      265.13     14.44 o 
   7   5  10      312.01      316.09     15.97 o 
   8   5  10      431.18      403.42     20.23 o 
   9   5  10      489.81      496.26     23.91 o 
  10   5  10     1069.17     1106.31     44.40 o 
  11   5  10      847.60      776.36     35.51 o 
  12   5  10      203.20      184.92     29.07 o 
  13   5  10       28.44       18.71     16.17 o 
  14   5  10       10.09       12.10     15.52 o 
  15   5  10      134.80      110.63     22.07 o 
 -17   6  10        9.41       -2.56     16.57 o 
 -16   6  10        0.26        6.66     14.55 o 
 -15   6  10       23.44       20.91     15.88 o 
 -14   6  10       55.76       41.25     19.05 o 
 -13   6  10      317.29      309.56     20.09 o 
 -12   6  10      284.29      257.33     18.15 o 
 -11   6  10      281.08      262.92     21.75 o 
 -10   6  10       87.38       71.71     11.75 o 
  -9   6  10      370.62      340.70     17.91 o 
  -8   6  10       25.51       28.42      9.11 o 
  -7   6  10      481.82      479.70     19.81 o 
  -6   6  10     1053.35     1003.02     28.94 o 
  -5   6  10      168.51      183.95     11.95 o 
  -4   6  10       88.58       92.71      8.63 o 
  -3   6  10        1.41        2.65      6.67 o 
  -2   6  10      105.35      109.91      9.66 o 
  -1   6  10       43.47       53.40      7.96 o 
   0   6  10       17.52       12.37      6.75 o 
   1   6  10      231.25      252.90     13.12 o 
   2   6  10      920.20      953.92     31.33 o 
   3   6  10      234.61      228.01     13.21 o 
   4   6  10      136.62      106.49     15.38 o 
   5   6  10      300.40      336.21     16.08 o 
   6   6  10       10.36        8.31      8.39 o 
   7   6  10       70.20       90.26     11.33 o 
   8   6  10        0.47       -9.49      9.49 o 
   9   6  10        0.04       -8.46     10.71 o 
  10   6  10        3.89       16.00     13.67 o 
  11   6  10       79.67       92.01     26.29 o 
  12   6  10       23.86       17.69     14.87 o 
  13   6  10        5.73       -2.16     15.15 o 
  14   6  10       41.87       79.09     20.58 o 
  15   6  10        2.34       -1.95     17.71 o 
 -16   7  10       22.56       24.09     16.63 o 
 -15   7  10        9.23       10.74     14.63 o 
 -14   7  10        7.70        4.73     12.57 o 
 -13   7  10      203.17      194.83     17.93 o 
 -12   7  10        0.56       11.82     10.13 o 
 -11   7  10       17.96       21.19     10.79 o 
 -10   7  10      164.78      154.59     14.72 o 
  -9   7  10        1.87        1.70      9.31 o 
  -8   7  10       34.99       38.71     12.28 o 
  -7   7  10      554.62      540.20     27.21 o 
  -6   7  10       56.66       59.20     12.87 o 
  -5   7  10      434.04      462.51     19.96 o 
  -4   7  10       49.07       42.14      7.80 o 
  -3   7  10      256.85      265.12     14.82 o 
  -2   7  10     1119.96     1185.48     28.22 o 
  -1   7  10      156.84      157.87     11.52 o 
   0   7  10      495.15      507.14     18.79 o 
   1   7  10       40.84       40.42      8.61 o 
   2   7  10       57.62       46.39      8.93 o 
   3   7  10      342.68      375.03     16.77 o 
   4   7  10      141.81      152.38     12.34 o 
   5   7  10      293.40      289.17     18.55 o 
   6   7  10       11.19        0.72     12.05 o 
   7   7  10      108.60       97.11     16.30 o 
   8   7  10        5.10       -3.60     10.58 o 
   9   7  10       27.94       15.36     13.66 o 
  10   7  10       32.56       23.74     15.35 o 
  11   7  10        3.85       18.85     14.34 o 
  12   7  10       19.51       22.19     16.19 o 
  13   7  10        0.26       12.15     16.61 o 
  14   7  10        4.63       -1.94     21.90 o 
 -16   8  10        1.45       23.24     22.77 o 
 -15   8  10       62.79       63.55     18.62 o 
 -14   8  10       88.80       70.04     20.22 o 
 -13   8  10      233.40      261.38     20.58 o 
 -12   8  10      575.78      570.97     40.12 o 
 -11   8  10       80.81       85.51     16.83 o 
 -10   8  10       31.79       27.48     14.72 o 
  -9   8  10       45.22       50.43     14.19 o 
  -8   8  10      336.86      313.00     22.86 o 
  -7   8  10      441.51      476.10     42.60 o 
  -6   8  10      567.70      541.23     27.95 o 
  -5   8  10       94.89       90.50     15.09 o 
  -4   8  10       47.18       51.69      8.59 o 
  -3   8  10        3.51        4.53      7.26 o 
  -2   8  10      990.10      991.65     26.42 o 
  -1   8  10     2783.93     2866.74     53.44 o 
   0   8  10     2287.08     2248.98     60.60 o 
   1   8  10      877.10      847.99     24.98 o 
   2   8  10     1096.74     1067.18     28.90 o 
   3   8  10      536.51      515.67     38.54 o 
   4   8  10      963.47     1027.42     28.95 o 
   5   8  10       25.31       29.03      9.93 o 
   6   8  10        2.81        8.33     10.85 o 
   7   8  10      253.34      238.89     18.19 o 
   8   8  10      245.94      273.43     19.59 o 
   9   8  10       15.32        9.56     14.50 o 
  10   8  10        0.08      -11.20     13.15 o 
  11   8  10      234.73      255.93     37.27 o 
  12   8  10      237.13      238.98     25.94 o 
  13   8  10      213.22      210.57     56.20 o 
  14   8  10       64.09       55.02     29.29 o 
 -15   9  10       45.56       88.42     73.47 o 
 -14   9  10       57.31       42.52     17.74 o 
 -13   9  10       42.95       80.78     20.22 o 
 -12   9  10       51.32       46.13     22.18 o 
 -11   9  10      151.56      113.86     19.02 o 
 -10   9  10       60.49       56.03     15.80 o 
  -9   9  10      206.91      234.50     22.00 o 
  -8   9  10       15.18       32.25     12.92 o 
  -7   9  10       12.64       19.66     12.34 o 
  -6   9  10       26.84       40.80     13.56 o 
  -5   9  10      367.37      339.92     23.53 o 
  -4   9  10      323.47      344.90     43.28 o 
  -3   9  10      907.39      909.67     25.68 o 
  -2   9  10     1068.81     1130.10     29.93 o 
  -1   9  10       12.44       21.22      8.92 o 
   0   9  10      246.75      257.29     16.48 o 
   1   9  10      775.83      807.58     25.45 o 
   2   9  10      427.53      420.76     19.08 o 
   3   9  10     1767.75     1780.61     40.53 o 
   4   9  10     1532.99     1670.73     39.49 o 
   5   9  10        1.78        4.19     11.21 o 
   6   9  10      594.79      586.58     35.89 o 
   7   9  10      430.07      404.40     24.80 o 
   8   9  10      293.17      265.52     23.99 o 
   9   9  10      458.03      434.56     38.31 o 
  10   9  10      448.06      505.37     31.98 o 
  11   9  10      169.06      193.56     24.50 o 
  12   9  10       18.59        7.72     17.27 o 
  13   9  10       27.76       10.78     31.00 o 
 -14  10  10       30.81       46.89     18.36 o 
 -13  10  10        0.45        3.10     14.98 o 
 -12  10  10      175.70      177.55     54.04 o 
 -11  10  10        7.89        1.14     14.22 o 
 -10  10  10      107.67       90.76     20.04 o 
  -9  10  10       28.31       45.09     15.95 o 
  -8  10  10      244.77      250.26     29.48 o 
  -7  10  10      280.30      314.11     24.48 o 
  -6  10  10      331.50      369.71     25.89 o 
  -5  10  10      132.77      135.38     18.56 o 
  -4  10  10       53.33       38.93     13.54 o 
  -3  10  10        0.32        8.11      9.64 o 
  -2  10  10        3.30        2.99      8.39 o 
  -1  10  10       67.25       78.78     11.44 o 
   0  10  10      137.31      136.93     14.28 o 
   1  10  10      117.29      115.18     13.00 o 
   2  10  10       70.01       76.93     15.97 o 
   3  10  10       12.84        7.09     11.72 o 
   4  10  10       18.75        6.41     12.01 o 
   5  10  10      246.76      275.04     20.05 o 
   6  10  10      129.18       87.46     38.14 o 
   7  10  10       15.60      -21.25     21.25 o 
   8  10  10      169.35      162.61     22.41 o 
   9  10  10        1.75      -13.28     17.21 o 
  10  10  10        7.40      -15.31     15.31 o 
  11  10  10       86.58       76.93     29.82 o 
  12  10  10        1.32        3.44     17.48 o 
 -13  11  10      104.96      115.68     21.69 o 
 -12  11  10       43.07        5.12     15.22 o 
 -11  11  10       84.59      102.06     22.36 o 
 -10  11  10       16.14       33.53     15.80 o 
  -9  11  10        1.00        9.25     19.38 o 
  -8  11  10      103.94      148.84     21.24 o 
  -7  11  10      167.65      163.76     21.10 o 
  -6  11  10       59.54       53.03     18.04 o 
  -5  11  10       39.27       45.69     15.20 o 
  -4  11  10       47.58       40.78     15.07 o 
  -3  11  10        1.77       -5.19     11.66 o 
  -2  11  10       24.82       30.06     11.00 o 
  -1  11  10      420.48      418.59     20.08 o 
   0  11  10      204.55      216.21     16.15 o 
   1  11  10      407.22      479.90     21.87 o 
   2  11  10      143.43      167.31     17.98 o 
   3  11  10       70.90       61.02     14.58 o 
   4  11  10      436.18      433.63     24.48 o 
   5  11  10      851.02      895.74     34.28 o 
   6  11  10      627.21      648.53     42.07 o 
   7  11  10       94.62       85.70     19.92 o 
   8  11  10       25.91       23.24     16.85 o 
   9  11  10       33.50       50.47     18.59 o 
  10  11  10        4.16       -7.27     28.63 o 
  11  11  10        0.12      -13.32     17.83 o 
 -12  12  10      139.94      192.19     25.39 o 
 -11  12  10       28.82       56.39     18.52 o 
 -10  12  10        3.71       16.56     17.10 o 
  -9  12  10      103.53       94.62     20.35 o 
  -8  12  10      558.06      582.35     45.85 o 
  -7  12  10      330.90      356.41     28.35 o 
  -6  12  10      152.73      179.31     22.84 o 
  -5  12  10        1.31       13.79     15.22 o 
  -4  12  10       49.25       50.41     16.05 o 
  -3  12  10       57.29       64.50     17.49 o 
  -2  12  10      612.54      612.20     36.44 o 
  -1  12  10     1291.82     1301.92     54.99 o 
   0  12  10      348.28      342.55     20.02 o 
   1  12  10      499.09      509.64     25.88 o 
   2  12  10        2.39        9.88     14.75 o 
   3  12  10       35.72       17.14     14.70 o 
   4  12  10       23.49       15.05     17.84 o 
   5  12  10       68.47       67.16     24.18 o 
   6  12  10       60.95       70.49     23.70 o 
   7  12  10       37.17       49.45     18.64 o 
   8  12  10        6.04       -8.11     34.60 o 
   9  12  10        0.15       -6.83     25.82 o 
  10  12  10       27.76       12.11     19.01 o 
 -11  13  10      100.13      117.88     24.31 o 
 -10  13  10      223.76      225.40     29.92 o 
  -9  13  10       19.87       43.45     19.15 o 
  -8  13  10        3.10       -2.77     16.00 o 
  -7  13  10       17.92       27.89     17.66 o 
  -6  13  10        3.04       -0.84     14.87 o 
  -5  13  10       73.25       79.13     18.79 o 
  -4  13  10      177.52      184.37     23.56 o 
  -3  13  10      407.67      429.80     38.77 o 
  -2  13  10      198.80      201.87     31.17 o 
  -1  13  10       39.64       21.46     16.07 o 
   0  13  10       13.01       31.49     13.43 o 
   1  13  10       15.68       23.74     13.70 o 
   2  13  10      208.51      186.59     19.88 o 
   3  13  10      231.22      221.44     27.36 o 
   4  13  10      159.45      207.48     37.93 o 
   5  13  10        6.45        1.18     16.31 o 
   6  13  10        6.35      -10.95     18.13 o 
   7  13  10       74.27      129.15     22.74 o 
   8  13  10       12.65       11.74     19.35 o 
   9  13  10      130.49      169.61     26.24 o 
  -9  14  10       13.16       21.99     18.71 o 
  -8  14  10        0.48       11.00     17.78 o 
  -7  14  10       10.58       41.09     18.63 o 
  -6  14  10       10.52       -8.41     16.28 o 
  -5  14  10      111.88      126.23     22.34 o 
  -4  14  10       15.72       12.80     16.21 o 
  -3  14  10        0.36        9.80     37.42 o 
  -2  14  10       38.46       58.63     19.03 o 
  -1  14  10       80.00       59.13     20.59 o 
   0  14  10       70.66       73.06     17.99 o 
   1  14  10        0.95       -1.28     14.55 o 
   2  14  10        1.30      -10.82     13.49 o 
   3  14  10        5.56       11.83     21.80 o 
   4  14  10        0.34      -12.90     15.73 o 
   5  14  10       56.03       65.93     26.07 o 
   6  14  10      170.03      164.47     26.33 o 
   7  14  10      128.06      120.44     24.91 o 
  -7  15  10       78.44      101.72     22.27 o 
  -6  15  10       42.13       23.51     27.50 o 
  -5  15  10       10.35        9.24     17.55 o 
  -4  15  10        1.10       16.34     18.10 o 
  -3  15  10        2.27       25.12     23.68 o 
  -2  15  10        0.39        1.86     17.36 o 
  -1  15  10       24.73       -0.84     19.45 o 
   0  15  10       55.79       64.95     24.76 o 
   1  15  10        3.34        0.11     16.00 o 
   2  15  10        4.09       20.28     18.00 o 
   3  15  10       53.71       18.59     19.96 o 
   4  15  10       55.05        4.57     18.40 o 
   5  15  10       71.19       41.71     24.07 o 
  -3  16  10        0.36       20.59     24.94 o 
  -2  16  10       22.49       37.93     25.53 o 
  -1  16  10       43.92       34.57     24.40 o 
   0  16  10       13.68       -1.46     35.86 o 
   1  16  10        0.33      -11.34     32.05 o 
 -17   1  11      156.20      129.96     23.84 o 
 -16   1  11        4.94        0.85     18.18 o 
 -15   1  11       81.18       83.68     19.31 o 
 -14   1  11      294.39      334.17     27.21 o 
 -13   1  11       29.82       40.70     38.61 o 
 -12   1  11      163.12      173.32     16.45 o 
 -11   1  11       28.98       17.31     12.12 o 
 -10   1  11       59.22       46.59      9.26 o 
  -9   1  11       42.33       32.68      7.54 o 
  -8   1  11      150.90      154.58      9.17 o 
  -7   1  11       68.39       62.99      6.84 o 
  -6   1  11       48.23       54.05      7.08 o 
  -5   1  11     1926.50     1885.82     34.06 o 
  -4   1  11     2505.30     2482.13     38.69 o 
  -3   1  11      176.79      158.47      7.79 o 
  -2   1  11        0.63        5.48      4.18 o 
  -1   1  11      727.05      689.02     15.53 o 
   0   1  11     1049.92     1075.68     20.47 o 
   1   1  11      645.23      690.07     18.52 o 
   2   1  11     1583.41     1522.61     30.92 o 
   3   1  11      689.13      631.32     18.19 o 
   4   1  11       14.07        7.95      6.26 o 
   5   1  11     1577.66     1538.79     32.98 o 
   6   1  11     3504.03     3402.38     59.42 o 
   7   1  11     3017.80     2925.23     56.64 o 
   8   1  11      459.66      495.00     18.98 o 
   9   1  11     1246.98     1191.44     30.71 o 
  10   1  11       79.10       82.06     13.23 o 
  11   1  11       57.93       39.18     11.94 o 
  12   1  11       43.01       25.73     17.80 o 
  13   1  11       56.38       45.39     20.70 o 
 -17   2  11       76.00       55.73     19.48 o 
 -16   2  11      240.82      250.51     46.67 o 
 -15   2  11      348.37      460.81     32.51 o 
 -14   2  11      110.54      135.04     20.18 o 
 -13   2  11       15.92       19.72     11.81 o 
 -12   2  11      223.93      192.52     20.14 o 
 -11   2  11        8.42        9.67      9.35 o 
 -10   2  11      547.35      555.54     25.61 o 
  -9   2  11       56.51       53.17     13.10 o 
  -8   2  11      431.44      465.41     16.12 o 
  -7   2  11     1020.55      953.06     34.14 o 
  -6   2  11      427.41      377.14     12.28 o 
  -5   2  11      166.16      181.38      9.63 o 
  -4   2  11     2940.80     2899.08     43.98 o 
  -3   2  11     1116.32     1127.80     23.71 o 
  -2   2  11     2055.10     1982.51     31.96 o 
  -1   2  11      187.28      179.82     11.83 o 
   0   2  11      713.90      728.28     19.27 o 
   1   2  11      960.25      938.44     22.63 o 
   2   2  11      117.92      135.00      9.45 o 
   3   2  11     4710.84     4652.64     74.59 o 
   4   2  11     7235.26     6932.02    105.82 o 
   5   2  11     3713.74     3772.88     64.08 o 
   6   2  11       13.44       23.25      7.90 o 
   7   2  11     1118.53     1189.13     29.62 o 
   8   2  11       79.85       65.06     11.50 o 
   9   2  11      882.00      961.77     27.67 o 
  10   2  11     1192.02     1191.49     35.27 o 
  11   2  11     1384.23     1516.65     37.08 o 
  12   2  11       72.05       75.29     24.43 o 
  13   2  11       10.40        2.08     29.61 o 
  14   2  11       40.88       23.54     20.05 o 
 -17   3  11        8.38        0.88     16.62 o 
 -16   3  11       55.39       42.35     18.54 o 
 -15   3  11        0.96      -10.88     14.40 o 
 -14   3  11      229.54      211.91     26.27 o 
 -13   3  11      427.97      360.91     23.18 o 
 -12   3  11      188.57      184.08     25.39 o 
 -11   3  11      621.44      607.99     34.32 o 
 -10   3  11       90.68      100.86     14.09 o 
  -9   3  11      564.59      598.43     22.01 o 
  -8   3  11       22.78       18.13      6.93 o 
  -7   3  11      243.17      255.30     11.85 o 
  -6   3  11      109.23      121.46      7.98 o 
  -5   3  11      351.93      367.78     12.03 o 
  -4   3  11      989.79     1064.53     21.20 o 
  -3   3  11      253.55      272.81     14.17 o 
  -2   3  11      777.26      771.81     20.27 o 
  -1   3  11     1586.97     1558.89     31.60 o 
   0   3  11     1401.80     1412.91     29.79 o 
   1   3  11      886.29      844.67     21.74 o 
   2   3  11      494.40      508.21     16.87 o 
   3   3  11      260.82      265.98     13.01 o 
   4   3  11       89.03       96.46      9.61 o 
   5   3  11      115.34      117.21     10.22 o 
   6   3  11       36.79       36.74     11.03 o 
   7   3  11     1685.93     1696.19     37.26 o 
   8   3  11       20.56        9.44      8.24 o 
   9   3  11      989.71     1049.65     32.49 o 
  10   3  11        4.43        7.43      8.91 o 
  11   3  11        8.32        6.81      9.67 o 
  12   3  11      129.19      142.28     19.00 o 
  13   3  11      259.56      333.63     25.88 o 
  14   3  11      128.06      136.26     26.74 o 
  15   3  11       61.93       16.74     38.61 o 
 -17   4  11        0.74       -4.46     17.09 o 
 -16   4  11        6.18       19.42     16.46 o 
 -15   4  11      129.79      126.08     18.25 o 
 -14   4  11       48.91       80.46     15.88 o 
 -13   4  11      111.74       88.99     15.44 o 
 -12   4  11      361.68      311.17     28.29 o 
 -11   4  11        0.48        0.14      7.46 o 
 -10   4  11        0.16       -5.38     10.35 o 
  -9   4  11       31.18       24.09      8.46 o 
  -8   4  11        0.14        7.61      7.17 o 
  -7   4  11     1249.63     1282.47     28.41 o 
  -6   4  11       30.98       19.78      5.58 o 
  -5   4  11      265.37      283.88     12.82 o 
  -4   4  11      126.88      136.05      9.61 o 
  -3   4  11     1487.10     1481.35     31.04 o 
  -2   4  11       31.68        6.86      6.87 o 
  -1   4  11      100.74      134.95     14.11 o 
   0   4  11      108.17      104.04      8.96 o 
   1   4  11      133.73      113.08      9.36 o 
   2   4  11       11.07        5.30      6.04 o 
   3   4  11     1264.97     1270.15     29.31 o 
   4   4  11     1347.26     1305.07     30.30 o 
   5   4  11     4917.83     4782.47     78.83 o 
   6   4  11     2656.41     2765.57     52.07 o 
   7   4  11     1108.53     1056.00     40.97 o 
   8   4  11      318.37      318.40     16.39 o 
   9   4  11      246.94      219.43     14.71 o 
  10   4  11      131.08      136.54     18.00 o 
  11   4  11        5.87       -6.27     11.83 o 
  12   4  11       55.17       32.94     18.62 o 
  13   4  11        6.66       14.02     15.44 o 
  14   4  11       16.49        2.60     24.48 o 
  15   4  11        6.51      -10.64     36.92 o 
 -17   5  11       72.39       41.90     19.71 o 
 -16   5  11        9.37      -13.69     15.77 o 
 -15   5  11        1.21       -0.88     12.42 o 
 -14   5  11        3.59       -9.90     15.44 o 
 -13   5  11       50.06       40.31     13.32 o 
 -12   5  11        0.39        8.51     19.24 o 
 -11   5  11        0.34       -8.66      8.66 o 
 -10   5  11       51.18       32.23     10.53 o 
  -9   5  11      373.36      363.02     17.77 o 
  -8   5  11      444.14      433.78     19.05 o 
  -7   5  11      492.30      492.06     26.47 o 
  -6   5  11      108.08      105.26     11.24 o 
  -5   5  11        5.79        1.64      5.79 o 
  -4   5  11      177.01      177.81     11.18 o 
  -3   5  11       11.52       12.65      6.49 o 
  -2   5  11      386.55      367.24     14.70 o 
  -1   5  11      402.93      403.90     15.29 o 
   0   5  11      880.96      896.35     23.59 o 
   1   5  11       23.47       23.91      6.78 o 
   2   5  11      114.98      118.58     10.30 o 
   3   5  11      143.52      125.81     11.03 o 
   4   5  11      218.69      242.58     13.85 o 
   5   5  11     4406.41     4250.95     72.41 o 
   6   5  11     3895.97     3802.38     74.35 o 
   7   5  11     1264.00     1215.09     31.29 o 
   8   5  11      159.18      142.78     16.38 o 
   9   5  11       92.70       88.86     16.52 o 
  10   5  11       46.16       41.32     12.92 o 
  11   5  11       48.93       62.72     16.28 o 
  12   5  11      275.16      255.46     26.14 o 
  13   5  11       94.73      116.32     31.63 o 
  14   5  11       15.66       45.18     18.93 o 
 -16   6  11      222.26      229.89     38.64 o 
 -15   6  11       59.15       51.24     16.82 o 
 -14   6  11       42.92       31.69     15.86 o 
 -13   6  11        3.89      -10.85     10.85 o 
 -12   6  11       42.25       42.16     14.16 o 
 -11   6  11      221.30      252.51     29.40 o 
 -10   6  11      421.14      424.73     26.98 o 
  -9   6  11       53.41       53.42     17.16 o 
  -8   6  11       16.54       16.73     11.52 o 
  -7   6  11       66.31       37.60     11.87 o 
  -6   6  11        0.60        3.08      9.95 o 
  -5   6  11      229.03      225.53     12.43 o 
  -4   6  11      418.37      388.55     15.49 o 
  -3   6  11     1079.41     1059.40     26.36 o 
  -2   6  11     1213.45     1275.82     29.67 o 
  -1   6  11        1.56       -6.16      6.16 o 
   0   6  11       59.59       41.94      8.52 o 
   1   6  11     1121.79     1027.91     26.55 o 
   2   6  11      706.96      718.26     33.24 o 
   3   6  11     1708.99     1690.35     36.79 o 
   4   6  11     1281.86     1276.04     31.31 o 
   5   6  11      485.41      556.23     23.32 o 
   6   6  11       55.57       46.93      9.84 o 
   7   6  11       57.77       33.60     13.65 o 
   8   6  11      175.67      155.23     16.01 o 
   9   6  11      479.78      519.98     24.56 o 
  10   6  11      470.21      463.47     29.12 o 
  11   6  11      551.85      522.52     31.08 o 
  12   6  11      132.17      111.54     24.07 o 
  13   6  11       28.86       25.47     17.15 o 
  14   6  11       64.34       47.96     23.26 o 
 -16   7  11        0.47       32.58     24.26 o 
 -15   7  11       83.13       67.06     18.09 o 
 -14   7  11      166.60      155.54     22.59 o 
 -13   7  11      350.03      355.04     26.25 o 
 -12   7  11      701.45      712.44     34.65 o 
 -11   7  11      760.94      739.78     34.44 o 
 -10   7  11      176.72      167.67     19.01 o 
  -9   7  11       19.49       36.33     12.74 o 
  -8   7  11      148.14      132.60     17.08 o 
  -7   7  11      312.62      302.59     51.38 o 
  -6   7  11      765.75      827.94     33.29 o 
  -5   7  11      389.04      401.95     19.57 o 
  -4   7  11        5.75       -0.43      6.75 o 
  -3   7  11        3.85        5.79      8.02 o 
  -2   7  11      695.01      706.16     21.75 o 
  -1   7  11      589.15      617.24     20.53 o 
   0   7  11      804.73      816.46     24.02 o 
   1   7  11      351.05      379.34     16.71 o 
   2   7  11      213.16      233.91     14.38 o 
   3   7  11      849.04      931.59     28.60 o 
   4   7  11      235.17      204.64     16.20 o 
   5   7  11      551.13      581.31     21.89 o 
   6   7  11       83.65       93.80     11.85 o 
   7   7  11       81.30       77.83     13.77 o 
   8   7  11      151.56      110.93     17.28 o 
   9   7  11       50.64       51.93     16.53 o 
  10   7  11        0.31      -11.87     18.61 o 
  11   7  11       58.49       53.06     17.38 o 
  12   7  11      111.19       99.01     24.28 o 
  13   7  11      227.63      235.29     29.19 o 
  14   7  11      119.59      124.26     23.44 o 
 -15   8  11        8.20        5.04     17.85 o 
 -14   8  11        6.88       20.33     19.48 o 
 -13   8  11      132.80      118.23     19.91 o 
 -12   8  11      145.36      162.89     21.04 o 
 -11   8  11      137.66      121.66     19.20 o 
 -10   8  11       31.49       19.48     13.89 o 
  -9   8  11       27.14       23.55     13.66 o 
  -8   8  11       51.81       51.38     14.98 o 
  -7   8  11     1021.76     1022.54     46.71 o 
  -6   8  11      421.36      402.67     24.82 o 
  -5   8  11      135.28      148.39     17.83 o 
  -4   8  11      103.87       95.59     10.54 o 
  -3   8  11      184.20      180.96     20.39 o 
  -2   8  11        5.54       -4.94      7.16 o 
  -1   8  11      178.30      201.99     13.45 o 
   0   8  11       43.35       48.94      9.85 o 
   1   8  11      616.30      585.87     25.55 o 
   2   8  11      187.54      185.04     13.83 o 
   3   8  11      770.54      813.10     27.68 o 
   4   8  11      210.86      208.17     19.49 o 
   5   8  11      343.05      384.48     18.98 o 
   6   8  11      373.03      379.10     24.13 o 
   7   8  11       10.19       -8.33     10.80 o 
   8   8  11      114.93      148.08     17.24 o 
   9   8  11      136.60      146.43     20.68 o 
  10   8  11       43.58       39.21     17.17 o 
  11   8  11      102.48       96.12     20.92 o 
  12   8  11        5.86      -15.29     15.29 o 
  13   8  11        3.31       17.57     18.11 o 
 -15   9  11       28.69       28.49     45.61 o 
 -14   9  11       17.49       28.34     23.57 o 
 -13   9  11        0.66        4.99     14.57 o 
 -12   9  11       49.07       51.50     19.06 o 
 -11   9  11      134.74      168.44     22.03 o 
 -10   9  11      234.62      254.77     25.59 o 
  -9   9  11       16.63       -8.34     13.01 o 
  -8   9  11      378.52      382.29     46.10 o 
  -7   9  11       25.06       19.57     17.06 o 
  -6   9  11      111.39      103.94     16.73 o 
  -5   9  11       79.58       81.96     16.18 o 
  -4   9  11       15.00       35.24     12.83 o 
  -3   9  11        9.86        1.61      9.14 o 
  -2   9  11        4.79       -3.27     10.92 o 
  -1   9  11      210.85      219.34     14.50 o 
   0   9  11        7.95       -9.23      9.23 o 
   1   9  11       37.58       43.69     10.25 o 
   2   9  11       15.43       15.59      9.19 o 
   3   9  11        4.30       -0.54      8.35 o 
   4   9  11        0.23        2.65     12.73 o 
   5   9  11      618.24      643.79     27.93 o 
   6   9  11        8.07       13.85     12.75 o 
   7   9  11       10.16        4.34     10.55 o 
   8   9  11       32.90       16.68     15.61 o 
   9   9  11       14.51       27.22     15.94 o 
  10   9  11        0.12        1.99     16.09 o 
  11   9  11       29.37       15.03     21.31 o 
  12   9  11       64.90       65.68     21.14 o 
 -14  10  11        8.72        5.33     16.70 o 
 -13  10  11       22.73       26.82     17.22 o 
 -12  10  11      112.50      126.20     21.62 o 
 -11  10  11       20.66       22.88     23.09 o 
 -10  10  11      118.77      111.99     20.10 o 
  -9  10  11      413.68      463.95     30.06 o 
  -8  10  11        0.82        7.23     13.76 o 
  -7  10  11      259.56      300.30     24.80 o 
  -6  10  11      484.12      451.95     28.92 o 
  -5  10  11       80.56       57.10     15.97 o 
  -4  10  11       29.44       29.99     14.33 o 
  -3  10  11      293.36      425.27     35.54 o 
  -2  10  11      342.90      343.51     17.73 o 
  -1  10  11        1.53        5.05      8.98 o 
   0  10  11        0.07        4.70      9.41 o 
   1  10  11       79.93       77.55     12.49 o 
   2  10  11      371.19      433.27     20.54 o 
   3  10  11      181.83      168.43     17.00 o 
   4  10  11       25.73        4.47     15.23 o 
   5  10  11       31.04       25.36     13.07 o 
   6  10  11        2.67       -7.21     12.42 o 
   7  10  11      127.01       69.44     15.39 o 
   8  10  11       46.20       30.05     17.58 o 
   9  10  11       99.85       76.93     19.47 o 
  10  10  11      171.83      176.86     24.91 o 
  11  10  11      251.38      253.43     28.70 o 
  12  10  11       31.60       46.48     33.49 o 
 -13  11  11       20.48       26.86     17.47 o 
 -12  11  11      229.98      243.44     26.15 o 
 -11  11  11       15.04        7.97     15.17 o 
 -10  11  11      123.10      124.75     24.81 o 
  -9  11  11      177.71      184.79     34.49 o 
  -8  11  11      478.11      540.65     33.42 o 
  -7  11  11     1085.03     1076.94     44.15 o 
  -6  11  11      389.05      440.18     30.23 o 
  -5  11  11      124.98      112.72     19.47 o 
  -4  11  11      118.97      169.27     22.29 o 
  -3  11  11       19.05       12.74     18.86 o 
  -2  11  11       40.95       37.39     12.37 o 
  -1  11  11      409.85      469.34     21.22 o 
   0  11  11        8.93       -0.04     10.69 o 
   1  11  11      221.86      252.02     17.59 o 
   2  11  11      126.23      143.92     17.12 o 
   3  11  11      317.54      318.09     21.83 o 
   4  11  11        2.43       -4.95     14.66 o 
   5  11  11       22.43       11.58     13.55 o 
   6  11  11       90.92       88.19     21.55 o 
   7  11  11       95.04       83.58     24.94 o 
   8  11  11      244.93      258.76     27.17 o 
   9  11  11       49.89       38.33     19.28 o 
  10  11  11        3.71      -12.47     35.25 o 
  11  11  11       76.83       89.85     37.38 o 
 -12  12  11        0.34       14.86     16.57 o 
 -11  12  11       24.24       -6.83     15.88 o 
 -10  12  11      106.87      129.57     22.35 o 
  -9  12  11       21.23       17.46     17.03 o 
  -8  12  11      202.24      262.45     26.66 o 
  -7  12  11       40.82       22.86     16.97 o 
  -6  12  11       11.88       -5.93     19.39 o 
  -5  12  11       56.33       58.65     21.83 o 
  -4  12  11       22.58       22.83     15.58 o 
  -3  12  11      286.33      206.76     30.23 o 
  -2  12  11       95.16      102.46     20.33 o 
  -1  12  11      461.52      435.76     29.16 o 
   0  12  11       31.96       24.22     11.70 o 
   1  12  11       69.63       50.14     12.58 o 
   2  12  11       23.03        0.48     11.49 o 
   3  12  11        1.15       -3.88     14.23 o 
   4  12  11       17.13        8.48     13.77 o 
   5  12  11      183.61      179.73     20.54 o 
   6  12  11      161.44      149.11     22.73 o 
   7  12  11        6.92        6.99     31.87 o 
   8  12  11        4.98       -3.06     17.27 o 
   9  12  11       85.38       79.26     21.25 o 
 -10  13  11       22.57       46.07     18.47 o 
  -9  13  11        2.78       17.37     17.23 o 
  -8  13  11        2.08       -2.32     24.40 o 
  -7  13  11       69.27       44.47     18.91 o 
  -6  13  11        9.88       30.67     18.95 o 
  -5  13  11       19.99       31.73     16.92 o 
  -4  13  11       10.38       16.92     15.76 o 
  -3  13  11       17.86        5.91     20.02 o 
  -2  13  11       93.92       72.29     24.99 o 
  -1  13  11        5.33       -3.69     20.81 o 
   0  13  11        8.39        3.33     12.66 o 
   1  13  11        7.87       -7.02     13.37 o 
   2  13  11        4.29      -12.88     12.88 o 
   3  13  11       76.78       50.82     16.55 o 
   4  13  11       14.34        3.94     14.03 o 
   5  13  11       21.18      -13.00     16.01 o 
   6  13  11      123.17      114.71     41.79 o 
   7  13  11      126.84      123.03     23.92 o 
   8  13  11       25.44       -7.55     26.84 o 
  -8  14  11      180.98      197.32     26.41 o 
  -7  14  11        3.59       33.35     17.96 o 
  -6  14  11       10.91       18.99     18.64 o 
  -5  14  11       42.50       39.03     31.97 o 
  -4  14  11       26.02       50.63     21.71 o 
  -3  14  11       44.77       27.05     22.61 o 
  -2  14  11      110.42       94.57     21.36 o 
  -1  14  11       55.22       40.67     20.72 o 
   0  14  11      157.08      127.52     26.68 o 
   1  14  11        9.63       -6.41     14.55 o 
   2  14  11        3.45      -10.03     13.99 o 
   3  14  11        1.72       -7.95     14.74 o 
   4  14  11        0.69      -13.99     20.22 o 
   5  14  11       43.60       59.46     23.26 o 
   6  14  11       30.50       22.16     37.48 o 
  -6  15  11      163.13      192.10     26.75 o 
  -5  15  11       90.16       68.64     34.21 o 
  -4  15  11       76.45      100.09     22.40 o 
  -3  15  11       22.26       15.31     19.02 o 
  -2  15  11        0.22       -1.55     17.43 o 
  -1  15  11       27.81       21.26     23.91 o 
   0  15  11      106.36      120.74     28.77 o 
   1  15  11      142.58      167.79     23.08 o 
   2  15  11       83.93       97.26     21.99 o 
   3  15  11       24.31       16.76     18.30 o 
   4  15  11      116.98      107.15     48.64 o 
 -17   0  12       16.17       29.36     27.61 o 
 -16   0  12      139.27      180.67     35.48 o 
 -15   0  12        9.08        4.87     22.24 o 
 -14   0  12       77.30       70.47     25.11 o 
 -13   0  12      329.64      324.86     36.36 o 
 -12   0  12     1714.68     1644.54     79.09 o 
 -11   0  12      773.54      784.49     38.21 o 
 -10   0  12      288.75      272.38     22.29 o 
  -9   0  12       21.42       25.73     10.92 o 
  -8   0  12      694.32      640.77     38.92 o 
  -7   0  12     8984.84     8881.84    167.72 o 
  -6   0  12     5344.56     5281.23    128.43 o 
  -5   0  12     1622.81     1681.18     42.11 o 
  -4   0  12     1275.46     1279.11     34.46 o 
  -3   0  12       97.79      116.33     10.37 o 
  -2   0  12      220.96      230.84     13.29 o 
  -1   0  12     1693.61     1817.56     43.06 o 
   0   0  12     1735.76     1845.68     43.65 o 
   1   0  12       24.15       39.24     18.35 o 
   2   0  12     2521.24     2463.29     73.64 o 
   3   0  12      324.82      362.67     24.27 o 
   4   0  12     1828.01     1790.02     60.23 o 
   5   0  12     2002.85     2039.19     92.77 o 
   6   0  12     1066.04     1039.08     44.14 o 
   7   0  12       85.35       58.67     28.24 o 
   8   0  12      953.61     1020.68     45.90 o 
   9   0  12      862.74      955.88     45.25 o 
  10   0  12      153.71      154.91     28.61 o 
  11   0  12        0.38      -10.28     14.64 o 
  12   0  12       97.17       68.10     27.24 o 
  13   0  12      557.79      623.67     40.31 o 
 -17   1  12       41.87       48.71     25.24 o 
 -16   1  12       68.59       61.29     19.22 o 
 -15   1  12      141.28      113.39     21.02 o 
 -14   1  12      188.52      175.84     22.99 o 
 -13   1  12        6.00       -1.31     12.31 o 
 -12   1  12       86.69       54.23     13.39 o 
 -11   1  12      102.86      125.71     14.32 o 
 -10   1  12       93.03       81.25     10.89 o 
  -9   1  12        7.04        7.89      6.29 o 
  -8   1  12      454.71      406.70     14.27 o 
  -7   1  12      976.81      962.16     24.05 o 
  -6   1  12      493.41      466.10     14.35 o 
  -5   1  12      171.73      130.42      8.61 o 
  -4   1  12     1212.02     1103.07     22.01 o 
  -3   1  12      543.69      566.29     14.74 o 
  -2   1  12      809.68      812.71     17.65 o 
  -1   1  12      356.36      372.90     13.64 o 
   0   1  12      101.86      109.18      8.60 o 
   1   1  12      167.26      183.51     10.31 o 
   2   1  12     1214.14     1193.35     36.32 o 
   3   1  12      677.09      664.48     19.52 o 
   4   1  12      113.46      116.70      9.93 o 
   5   1  12        2.46        3.89      6.92 o 
   6   1  12      549.60      473.52     21.18 o 
   7   1  12      743.56      732.38     27.01 o 
   8   1  12      679.46      684.71     26.67 o 
   9   1  12       62.64       75.26     12.78 o 
  10   1  12      676.88      676.33     27.15 o 
  11   1  12      551.91      574.73     25.85 o 
  12   1  12      108.13       89.82     25.57 o 
  13   1  12       17.18        7.91     28.61 o 
 -17   2  12       82.65       76.65     22.05 o 
 -16   2  12       17.75      -10.77     15.73 o 
 -15   2  12       27.16       21.62     16.17 o 
 -14   2  12       10.73       18.86     14.37 o 
 -13   2  12       16.02       31.85     24.09 o 
 -12   2  12       30.56       41.51     11.84 o 
 -11   2  12       35.00       49.31     11.87 o 
 -10   2  12       14.96       14.99     14.30 o 
  -9   2  12      231.01      213.27     12.47 o 
  -8   2  12       10.05       11.74      8.32 o 
  -7   2  12     1095.18     1049.43     22.75 o 
  -6   2  12      343.24      311.12     16.81 o 
  -5   2  12      270.83      276.32     10.81 o 
  -4   2  12       99.32      101.65      7.23 o 
  -3   2  12     1682.87     1700.88     33.81 o 
  -2   2  12       56.23       57.78      7.30 o 
  -1   2  12      123.56      125.87     11.09 o 
   0   2  12      203.20      199.70     11.47 o 
   1   2  12      366.05      382.94     14.72 o 
   2   2  12      213.24      217.09     11.71 o 
   3   2  12        2.18        7.13      6.47 o 
   4   2  12      705.36      717.84     21.48 o 
   5   2  12      273.13      259.86     14.54 o 
   6   2  12      439.39      453.77     18.19 o 
   7   2  12     1243.08     1382.08     35.01 o 
   8   2  12       23.85        4.36      9.35 o 
   9   2  12        0.02       -8.45      9.53 o 
  10   2  12        9.63       12.23     10.92 o 
  11   2  12       20.91       -7.06      9.37 o 
  12   2  12      173.36      212.92     28.04 o 
  13   2  12       73.30      100.64     24.17 o 
  14   2  12        2.96      -18.64     18.64 o 
 -17   3  12       45.68       67.41     21.33 o 
 -16   3  12       74.71       76.48     20.57 o 
 -15   3  12      136.24      171.09     41.36 o 
 -14   3  12      235.64      200.67     20.06 o 
 -13   3  12       29.96       49.30     13.70 o 
 -12   3  12      166.53      149.45     16.32 o 
 -11   3  12       49.71       31.50     25.77 o 
 -10   3  12       30.83       16.23      8.47 o 
  -9   3  12      142.54      154.22     12.97 o 
  -8   3  12      456.51      504.04     29.15 o 
  -7   3  12       23.61       29.49      7.46 o 
  -6   3  12        7.39       10.83      6.39 o 
  -5   3  12       83.66       97.06      9.92 o 
  -4   3  12      159.38      150.59     12.19 o 
  -3   3  12      680.91      715.50     20.00 o 
  -2   3  12     1156.75     1098.70     25.77 o 
  -1   3  12      154.88      141.30      9.81 o 
   0   3  12       19.18        8.82      6.04 o 
   1   3  12       28.15       22.00      6.40 o 
   2   3  12       21.75       34.28      7.49 o 
   3   3  12      425.98      438.58     22.73 o 
   4   3  12      114.06      100.79     14.50 o 
   5   3  12      150.16      144.81     16.51 o 
   6   3  12      394.54      425.72     18.08 o 
   7   3  12      750.99      722.78     23.67 o 
   8   3  12       14.56        5.97      8.72 o 
   9   3  12     1088.90     1059.52     53.88 o 
  10   3  12      206.54      216.55     15.39 o 
  11   3  12      510.82      499.08     28.50 o 
  12   3  12       70.34       86.89     22.52 o 
  13   3  12       25.48       10.02     22.68 o 
  14   3  12        4.64        0.21     30.49 o 
 -17   4  12       87.87      136.83     24.87 o 
 -16   4  12       53.41       61.21     19.81 o 
 -15   4  12        5.42        3.48     14.87 o 
 -14   4  12       59.52       48.15     15.80 o 
 -13   4  12      242.93      241.43     20.33 o 
 -12   4  12      371.24      357.69     44.29 o 
 -11   4  12      719.39      758.96     26.74 o 
 -10   4  12       94.82       93.96     12.19 o 
  -9   4  12      107.24       94.98     11.73 o 
  -8   4  12      606.21      595.74     21.99 o 
  -7   4  12     1355.39     1369.96     35.70 o 
  -6   4  12     1355.93     1317.04     29.91 o 
  -5   4  12      457.73      466.01     16.88 o 
  -4   4  12     1057.37     1023.51     25.26 o 
  -3   4  12      179.57      180.74     11.30 o 
  -2   4  12      178.20      162.29     12.46 o 
  -1   4  12     1294.29     1205.83     28.07 o 
   0   4  12     1165.82     1151.43     27.31 o 
   1   4  12      194.24      202.37     12.03 o 
   2   4  12     2135.43     2158.42     54.40 o 
   3   4  12      357.23      386.23     16.10 o 
   4   4  12       84.06       89.05     10.29 o 
   5   4  12      242.18      221.05     13.65 o 
   6   4  12       90.35      107.71     18.99 o 
   7   4  12      549.34      529.30     20.75 o 
   8   4  12      801.14      889.90     30.61 o 
   9   4  12      710.90      705.63     24.96 o 
  10   4  12      112.36       94.30     14.71 o 
  11   4  12       32.37       19.08     11.00 o 
  12   4  12      121.64      108.65     22.75 o 
  13   4  12      284.59      290.41     32.21 o 
  14   4  12      198.75      183.15     29.62 o 
 -16   5  12       92.84      101.03     22.27 o 
 -15   5  12      119.58      165.54     31.55 o 
 -14   5  12       88.69       76.15     18.30 o 
 -13   5  12      106.96       80.96     14.93 o 
 -12   5  12       11.71       -2.77      9.41 o 
 -11   5  12      177.40      194.83     15.88 o 
 -10   5  12      660.10      685.76     34.30 o 
  -9   5  12      122.38      149.98     28.46 o 
  -8   5  12       54.37       55.48     13.63 o 
  -7   5  12       30.71       48.43     12.51 o 
  -6   5  12      128.35      153.31     13.14 o 
  -5   5  12       15.34        0.06      6.55 o 
  -4   5  12       53.18       53.45      8.17 o 
  -3   5  12      891.91      909.08     24.28 o 
  -2   5  12      686.00      654.30     23.28 o 
  -1   5  12      260.10      244.16     13.08 o 
   0   5  12        1.89       -4.16      6.58 o 
   1   5  12      194.99      196.99     12.22 o 
   2   5  12       14.73       14.31      7.45 o 
   3   5  12     1088.92     1120.49     28.67 o 
   4   5  12      609.60      653.82     22.44 o 
   5   5  12      517.70      549.53     23.04 o 
   6   5  12      483.72      457.32     19.44 o 
   7   5  12      307.94      339.88     19.70 o 
   8   5  12      178.84      205.13     15.30 o 
   9   5  12        0.94       13.23     11.21 o 
  10   5  12      398.47      412.90     27.25 o 
  11   5  12      194.26      202.38     22.92 o 
  12   5  12       79.98       72.03     24.40 o 
  13   5  12       25.11       27.61     16.82 o 
  14   5  12        4.27       13.09     64.03 o 
 -16   6  12       16.64       28.50     26.60 o 
 -15   6  12        0.17       -7.98     15.74 o 
 -14   6  12       96.39      121.08     23.19 o 
 -13   6  12       52.38       54.71     19.99 o 
 -12   6  12       29.33       55.65     15.68 o 
 -11   6  12      102.78       78.91     16.31 o 
 -10   6  12       53.60       56.84     18.14 o 
  -9   6  12       38.04       50.26     14.46 o 
  -8   6  12        0.95       -7.83     10.08 o 
  -7   6  12      963.90      917.31     35.81 o 
  -6   6  12     1065.59     1094.24     38.67 o 
  -5   6  12        1.93       11.01      7.68 o 
  -4   6  12      456.90      461.83     17.60 o 
  -3   6  12        1.44        2.70      6.60 o 
  -2   6  12       15.29       11.94      7.27 o 
  -1   6  12        0.28       -1.13      6.92 o 
   0   6  12      401.04      422.05     17.19 o 
   1   6  12      210.74      228.27     18.59 o 
   2   6  12       64.14       82.54     12.65 o 
   3   6  12     1054.98     1031.06     36.73 o 
   4   6  12     2433.01     2513.01     49.75 o 
   5   6  12     1230.83     1217.25     31.86 o 
   6   6  12      244.92      262.35     18.14 o 
   7   6  12      655.47      689.41     24.46 o 
   8   6  12       86.17       89.99     14.47 o 
   9   6  12       44.88       25.70     11.76 o 
  10   6  12       95.53       65.99     22.21 o 
  11   6  12       14.20       -4.74     14.33 o 
  12   6  12       20.05       -5.22     15.06 o 
  13   6  12        0.15      -15.44     15.44 o 
 -15   7  12        4.11       27.58     36.11 o 
 -14   7  12       47.20       48.29     20.50 o 
 -13   7  12       50.75       49.56     17.26 o 
 -12   7  12       16.21       38.04     15.19 o 
 -11   7  12        0.16        5.71     12.64 o 
 -10   7  12       11.82        6.52     11.96 o 
  -9   7  12      586.46      569.96     30.03 o 
  -8   7  12     1689.27     1823.52     54.89 o 
  -7   7  12     1859.90     1987.54     57.59 o 
  -6   7  12      207.29      216.34     19.71 o 
  -5   7  12       55.51       55.94     11.19 o 
  -4   7  12       14.22       19.10      7.80 o 
  -3   7  12       12.33        3.09      7.13 o 
  -2   7  12      102.33       97.31     10.56 o 
  -1   7  12      140.32      147.50     13.71 o 
   0   7  12       19.68       26.24      9.56 o 
   1   7  12      205.49      243.92     19.20 o 
   2   7  12       57.70       45.06      9.25 o 
   3   7  12       49.07       37.97     10.18 o 
   4   7  12      831.16      913.94     29.62 o 
   5   7  12       14.58       12.20      7.96 o 
   6   7  12      125.07      101.59     12.66 o 
   7   7  12       81.37       82.15     14.77 o 
   8   7  12       31.83       19.64     12.41 o 
   9   7  12       16.95       24.82     12.09 o 
  10   7  12       46.36       36.80     16.39 o 
  11   7  12       23.22       24.51     16.25 o 
  12   7  12      118.14      115.62     21.29 o 
  13   7  12        0.69       -3.05     17.47 o 
 -15   8  12       18.15       34.23     21.29 o 
 -14   8  12       17.76       21.17     19.67 o 
 -13   8  12       47.91       42.22     17.16 o 
 -12   8  12      143.12      171.90     21.85 o 
 -11   8  12      164.43      132.10     19.75 o 
 -10   8  12      567.23      617.01     32.70 o 
  -9   8  12       69.60       46.28     15.19 o 
  -8   8  12       93.86       92.84     16.45 o 
  -7   8  12      449.69      424.13     27.08 o 
  -6   8  12        4.48        6.87     12.01 o 
  -5   8  12       13.23       -8.10     13.93 o 
  -4   8  12      836.36      909.55     30.59 o 
  -3   8  12       52.23       46.20     10.80 o 
  -2   8  12       12.31        2.79      9.24 o 
  -1   8  12      256.79      225.76     14.85 o 
   0   8  12      107.36      103.38     11.58 o 
   1   8  12     1055.37     1050.31     34.34 o 
   2   8  12      138.08      166.95     13.95 o 
   3   8  12      520.98      551.04     21.94 o 
   4   8  12      324.82      379.04     21.44 o 
   5   8  12     1717.71     1725.23     40.87 o 
   6   8  12     2547.60     2575.18     60.00 o 
   7   8  12      837.66      857.04     68.78 o 
   8   8  12      166.81      205.64     22.44 o 
   9   8  12      151.27      143.72     21.21 o 
  10   8  12      140.44      120.71     23.38 o 
  11   8  12        4.70        5.68     16.54 o 
  12   8  12       51.36       12.30     26.20 o 
 -14   9  12       17.81       47.64     24.85 o 
 -13   9  12       50.49       89.76     22.78 o 
 -12   9  12        2.60       -1.71     13.87 o 
 -11   9  12       21.34       20.04     31.08 o 
 -10   9  12      259.99      235.47     23.50 o 
  -9   9  12      147.54      180.39     21.09 o 
  -8   9  12      520.52      563.11     31.96 o 
  -7   9  12      426.49      399.36     27.58 o 
  -6   9  12      366.47      404.83     27.14 o 
  -5   9  12        0.93        5.76     13.11 o 
  -4   9  12       33.36       24.29     14.45 o 
  -3   9  12      235.71      259.20     17.39 o 
  -2   9  12      425.69      432.07     19.19 o 
  -1   9  12       70.87       78.00     11.25 o 
   0   9  12        1.31       -6.57      8.21 o 
   1   9  12       93.86       71.58     11.75 o 
   2   9  12       72.81       72.25     12.21 o 
   3   9  12      301.38      281.68     17.42 o 
   4   9  12      972.25     1011.32     30.94 o 
   5   9  12     1321.69     1434.02     48.98 o 
   6   9  12     1109.85     1168.07     38.78 o 
   7   9  12      510.83      474.02     25.94 o 
   8   9  12        0.16       -5.77     13.74 o 
   9   9  12       32.11       32.73     17.14 o 
  10   9  12      333.67      346.45     29.04 o 
  11   9  12      228.23      247.68     27.25 o 
  12   9  12       93.10       99.82     22.70 o 
 -13  10  12        4.60       12.43     15.20 o 
 -12  10  12      324.21      329.82     32.09 o 
 -11  10  12       34.33       27.38     16.79 o 
 -10  10  12      101.18       96.30     19.36 o 
  -9  10  12      130.39      125.29     20.62 o 
  -8  10  12       13.43       20.07     15.79 o 
  -7  10  12      371.14      392.72     32.66 o 
  -6  10  12       14.58       -9.83     14.03 o 
  -5  10  12       68.41       72.46     17.86 o 
  -4  10  12       99.44      109.15     18.85 o 
  -3  10  12       78.80       82.58     22.79 o 
  -2  10  12       76.18       82.33     13.52 o 
  -1  10  12      263.49      299.28     17.59 o 
   0  10  12      252.34      263.00     17.13 o 
   1  10  12      178.47      202.09     15.90 o 
   2  10  12      128.64      120.68     18.16 o 
   3  10  12      372.43      368.52     22.92 o 
   4  10  12       34.88       28.88     12.30 o 
   5  10  12        5.41       12.45     13.42 o 
   6  10  12      209.92      158.91     19.22 o 
   7  10  12       58.37       68.95     16.64 o 
   8  10  12      188.63      190.25     24.03 o 
   9  10  12      153.11      135.80     23.10 o 
  10  10  12       61.08       50.99     20.41 o 
  11  10  12       19.45       22.13     19.44 o 
 -12  11  12       42.38       41.73     18.36 o 
 -11  11  12        0.80       -7.72     15.84 o 
 -10  11  12       40.34       44.73     17.58 o 
  -9  11  12      158.31      118.82     20.60 o 
  -8  11  12       87.70      103.53     23.28 o 
  -7  11  12      177.19      214.00     24.37 o 
  -6  11  12       11.03      -13.42     14.07 o 
  -5  11  12       40.47       21.58     15.32 o 
  -4  11  12        2.74      -10.32     17.87 o 
  -3  11  12        3.93        6.40     18.50 o 
  -2  11  12        6.40       11.98     13.97 o 
  -1  11  12      227.21      199.99     16.12 o 
   0  11  12       13.54        9.28     10.68 o 
   1  11  12      163.07      170.68     18.62 o 
   2  11  12       14.95       -2.09     10.85 o 
   3  11  12      262.93      250.78     19.12 o 
   4  11  12      339.99      333.37     23.47 o 
   5  11  12      431.52      396.15     30.17 o 
   6  11  12      231.65      203.83     20.66 o 
   7  11  12       42.29       41.05     28.20 o 
   8  11  12        0.06        3.24     16.45 o 
   9  11  12        0.70        2.92     16.88 o 
  10  11  12        1.80        2.71     16.52 o 
 -11  12  12       20.37       31.69     17.85 o 
 -10  12  12       97.50       94.94     31.87 o 
  -9  12  12        5.58       20.53     17.12 o 
  -8  12  12       34.58       47.37     18.01 o 
  -7  12  12      272.91      235.12     40.27 o 
  -6  12  12      137.93       92.51     20.46 o 
  -5  12  12        0.93       -0.94     14.95 o 
  -4  12  12        5.41        0.95     20.57 o 
  -3  12  12        0.13       10.96     22.55 o 
  -2  12  12       52.13       75.64     19.18 o 
  -1  12  12       24.81       33.78     13.19 o 
   0  12  12       34.21       32.46     12.35 o 
   1  12  12      225.65      215.72     18.05 o 
   2  12  12        4.94      -14.40     14.40 o 
   3  12  12        2.09       12.17     18.45 o 
   4  12  12      148.64      121.32     18.87 o 
   5  12  12      849.70      891.99     36.43 o 
   6  12  12     1037.67     1170.99     49.34 o 
   7  12  12      415.60      379.01     31.69 o 
   8  12  12       88.79       56.66     21.47 o 
   9  12  12       17.59        5.82     22.89 o 
  -9  13  12      135.37      158.57     24.85 o 
  -8  13  12      280.98      308.44     29.42 o 
  -7  13  12      147.41      156.40     24.55 o 
  -6  13  12      176.82      186.00     39.66 o 
  -5  13  12        0.57        0.86     15.63 o 
  -4  13  12       43.04       67.67     19.54 o 
  -3  13  12      123.67       94.40     40.67 o 
  -2  13  12      140.76      147.38     22.72 o 
  -1  13  12       63.24       31.91     18.09 o 
   0  13  12      119.58      131.40     18.08 o 
   1  13  12        7.82       -1.88     13.21 o 
   2  13  12       32.58        4.16     14.37 o 
   3  13  12      154.61      133.60     19.62 o 
   4  13  12      215.80      195.71     21.55 o 
   5  13  12      520.05      594.53     36.62 o 
   6  13  12      131.66       89.72     22.75 o 
   7  13  12        0.52       15.55     18.44 o 
  -7  14  12      519.17      571.24     38.42 o 
  -6  14  12      421.69      392.28     33.15 o 
  -5  14  12      245.73      238.70     28.09 o 
  -4  14  12       48.70       27.66     18.79 o 
  -3  14  12        9.48       13.83     17.68 o 
  -2  14  12        0.53       23.40     18.22 o 
  -1  14  12       64.06       81.28     20.37 o 
   0  14  12       49.35       68.01     24.80 o 
   1  14  12       54.11       45.65     17.17 o 
   2  14  12       68.70      107.50     20.94 o 
   3  14  12       20.52       10.65     16.46 o 
   4  14  12       67.06       41.68     17.22 o 
   5  14  12      166.28      186.56     25.95 o 
  -4  15  12        4.64       41.83     21.67 o 
  -3  15  12        1.79        1.33     27.49 o 
  -2  15  12        0.55        8.15     17.95 o 
  -1  15  12        0.60       -1.15     21.38 o 
   0  15  12       48.07       27.25     28.36 o 
   1  15  12       35.59       28.42     24.29 o 
   2  15  12       24.03       31.13     18.37 o 
 -17   1  13        9.49       11.55     18.90 o 
 -16   1  13      123.56       74.08     21.37 o 
 -15   1  13        7.42       47.89     18.50 o 
 -14   1  13       52.77       67.67     23.05 o 
 -13   1  13       39.14       27.22     14.65 o 
 -12   1  13      120.43      136.93     21.50 o 
 -11   1  13      838.64      868.50     32.42 o 
 -10   1  13     1027.70     1086.03     37.67 o 
  -9   1  13       28.74       27.15      8.06 o 
  -8   1  13      128.04      143.77     11.14 o 
  -7   1  13      268.78      295.63     12.63 o 
  -6   1  13      579.13      600.81     17.08 o 
  -5   1  13     1640.05     1621.46     29.72 o 
  -4   1  13      397.17      434.88     15.76 o 
  -3   1  13     1488.79     1488.51     31.27 o 
  -2   1  13       25.95       22.68      7.25 o 
  -1   1  13       66.40       76.59     10.90 o 
   0   1  13      504.04      485.93     19.88 o 
   1   1  13       97.94       91.17      8.75 o 
   2   1  13     1367.36     1326.05     39.80 o 
   3   1  13      209.36      218.07     14.94 o 
   4   1  13      973.43      952.34     29.80 o 
   5   1  13       90.64       96.58     12.25 o 
   6   1  13       32.88       46.06     11.36 o 
   7   1  13       28.67       11.73     10.74 o 
   8   1  13       19.01       19.08     11.33 o 
   9   1  13       53.63       66.05     13.02 o 
  10   1  13      126.06      119.81     15.33 o 
  11   1  13       12.35        4.67     11.80 o 
  12   1  13        9.76       17.79     12.86 o 
  13   1  13       71.69       55.29     22.72 o 
 -17   2  13       37.79       42.77     33.49 o 
 -16   2  13      138.24      136.95     28.86 o 
 -15   2  13      245.67      242.27     26.14 o 
 -14   2  13      461.41      359.65     28.66 o 
 -13   2  13      136.32      162.29     17.69 o 
 -12   2  13      751.26      774.30     32.41 o 
 -11   2  13        2.21        9.79      8.87 o 
 -10   2  13       28.77       37.32      9.99 o 
  -9   2  13     1051.28     1091.63     29.95 o 
  -8   2  13      474.73      491.36     18.06 o 
  -7   2  13      558.11      529.88     18.47 o 
  -6   2  13      558.44      533.58     18.46 o 
  -5   2  13        0.93        2.70      6.92 o 
  -4   2  13      131.90      153.86     10.73 o 
  -3   2  13      600.94      559.57     24.10 o 
  -2   2  13     1223.78     1236.19     28.18 o 
  -1   2  13      692.12      653.58     19.25 o 
   0   2  13      353.11      329.79     14.22 o 
   1   2  13       83.82       83.92      8.77 o 
   2   2  13       15.62       21.62      7.20 o 
   3   2  13       83.40       89.32      9.49 o 
   4   2  13      728.15      731.98     22.30 o 
   5   2  13        4.77       -2.80      8.65 o 
   6   2  13      729.24      789.39     28.63 o 
   7   2  13      391.54      392.91     21.39 o 
   8   2  13      252.53      279.03     18.88 o 
   9   2  13      159.72      169.15     16.59 o 
  10   2  13      308.39      285.98     19.77 o 
  11   2  13     1188.91     1286.00     40.17 o 
  12   2  13      585.51      686.49     51.99 o 
  13   2  13       98.59      154.16     41.48 o 
  14   2  13       11.39       14.55     34.49 o 
 -16   3  13       79.84       61.49     20.85 o 
 -15   3  13        1.49       24.25     16.58 o 
 -14   3  13       27.36       36.39     13.92 o 
 -13   3  13       60.60       64.63     17.21 o 
 -12   3  13      204.10      140.75     21.61 o 
 -11   3  13      760.16      799.26     31.89 o 
 -10   3  13      449.84      441.60     20.56 o 
  -9   3  13       18.50       16.98      9.04 o 
  -8   3  13     1979.99     1940.89     45.44 o 
  -7   3  13     3437.80     3351.51     67.12 o 
  -6   3  13      715.75      666.63     21.12 o 
  -5   3  13      527.78      527.24     21.37 o 
  -4   3  13      378.90      382.33     15.43 o 
  -3   3  13      323.64      345.75     16.96 o 
  -2   3  13       47.89       39.33      7.67 o 
  -1   3  13      229.16      217.78     14.52 o 
   0   3  13      717.42      686.81     21.32 o 
   1   3  13     1061.67     1058.22     26.44 o 
   2   3  13     1039.26     1056.83     29.67 o 
   3   3  13      498.26      516.27     18.78 o 
   4   3  13        1.13       12.61      7.20 o 
   5   3  13      311.73      306.82     15.92 o 
   6   3  13     1310.31     1281.38     32.09 o 
   7   3  13     1773.09     1776.30     50.93 o 
   8   3  13      300.51      306.76     19.61 o 
   9   3  13     1026.28     1062.78     35.03 o 
  10   3  13      213.56      237.65     33.43 o 
  11   3  13       81.93       94.37     19.62 o 
  12   3  13       82.58      103.72     24.40 o 
  13   3  13      156.74      149.72     27.65 o 
  14   3  13      130.06      168.63     33.61 o 
 -16   4  13        2.12      -10.42     16.78 o 
 -15   4  13        3.52       11.26     15.83 o 
 -14   4  13        0.15        1.12     14.81 o 
 -13   4  13        7.96       -4.75      9.72 o 
 -12   4  13       85.03       88.90     15.15 o 
 -11   4  13        6.12        2.92     11.60 o 
 -10   4  13      106.16      138.85     17.14 o 
  -9   4  13      182.01      228.81     18.96 o 
  -8   4  13      436.17      443.83     24.27 o 
  -7   4  13     2442.67     2412.63    102.92 o 
  -6   4  13     4578.11     4595.84     93.18 o 
  -5   4  13     1611.16     1653.84     35.48 o 
  -4   4  13      103.03       95.59      9.81 o 
  -3   4  13        0.43       -2.10      5.36 o 
  -2   4  13       16.03       14.56      6.80 o 
  -1   4  13      175.99      168.67     12.97 o 
   0   4  13      172.70      158.70     12.47 o 
   1   4  13        9.19       -2.69      6.61 o 
   2   4  13      115.81      120.88     10.87 o 
   3   4  13        9.54        9.77      7.55 o 
   4   4  13      182.13      182.01     15.96 o 
   5   4  13     1627.48     1670.41     37.71 o 
   6   4  13     1105.29     1066.07     31.59 o 
   7   4  13      732.87      708.99     24.69 o 
   8   4  13      319.62      283.07     16.99 o 
   9   4  13       94.72       72.77     21.32 o 
  10   4  13       19.93       17.39     14.72 o 
  11   4  13        0.30        1.60     23.42 o 
  12   4  13       13.37       29.10     20.37 o 
  13   4  13        2.01        7.51     21.29 o 
 -16   5  13        1.20        4.75     22.87 o 
 -15   5  13        1.01        4.04     19.62 o 
 -14   5  13       11.14       12.42     29.67 o 
 -13   5  13       13.88       28.15     17.20 o 
 -12   5  13       25.81       32.27     18.24 o 
 -11   5  13       15.34        9.05     12.05 o 
 -10   5  13       29.51       39.87     13.41 o 
  -9   5  13       27.08       19.28     11.49 o 
  -8   5  13       68.28       97.42     23.77 o 
  -7   5  13      495.50      489.69     25.80 o 
  -6   5  13      406.63      398.47     22.02 o 
  -5   5  13        7.26       -7.30      7.30 o 
  -4   5  13       76.19       77.63      9.78 o 
  -3   5  13       12.03       32.91      8.31 o 
  -2   5  13      270.27      278.81     16.34 o 
  -1   5  13      325.65      307.37     14.79 o 
   0   5  13      248.53      269.76     14.00 o 
   1   5  13       32.18       25.03      8.33 o 
   2   5  13      174.20      158.58     12.54 o 
   3   5  13        1.12       -6.27      7.37 o 
   4   5  13      115.93      117.41     12.10 o 
   5   5  13        3.30       11.15      9.24 o 
   6   5  13       34.28       33.08     10.01 o 
   7   5  13        0.79       -0.76      8.85 o 
   8   5  13      121.43      140.61     16.11 o 
   9   5  13       11.21        5.94     11.68 o 
  10   5  13       20.56       27.20     13.49 o 
  11   5  13       13.05       14.54     15.06 o 
  12   5  13       47.39       33.20     21.08 o 
  13   5  13      150.55      116.34     27.68 o 
 -15   6  13       88.67       95.86     23.78 o 
 -14   6  13      146.81      164.95     26.28 o 
 -13   6  13      105.89      127.80     35.17 o 
 -12   6  13      117.47       84.59     17.96 o 
 -11   6  13        1.14       -0.74     12.34 o 
 -10   6  13       50.81       31.46     13.78 o 
  -9   6  13      279.33      298.92     46.17 o 
  -8   6  13      650.59      658.64     31.49 o 
  -7   6  13      815.07      780.02     33.47 o 
  -6   6  13     1041.00      976.33     37.24 o 
  -5   6  13       48.39       42.89     13.54 o 
  -4   6  13      129.62      149.64     12.08 o 
  -3   6  13      488.47      485.93     29.39 o 
  -2   6  13      119.78      141.82     13.92 o 
  -1   6  13      822.43      910.21     25.70 o 
   0   6  13        1.59       10.48      7.95 o 
   1   6  13       27.29       29.49      8.85 o 
   2   6  13       88.34       80.84     10.76 o 
   3   6  13      227.18      199.18     14.26 o 
   4   6  13     1654.77     1657.71     38.60 o 
   5   6  13      940.24      899.35     27.67 o 
   6   6  13      289.39      293.22     17.36 o 
   7   6  13       21.30        2.07      9.36 o 
   8   6  13       15.86        8.19     11.58 o 
   9   6  13       58.18       75.72     15.00 o 
  10   6  13       97.74       92.66     21.66 o 
  11   6  13      152.11      142.93     21.71 o 
  12   6  13      101.64      113.49     21.81 o 
  13   6  13       16.56       28.48     23.37 o 
 -15   7  13        3.44       26.36     29.67 o 
 -14   7  13        1.75        3.76     18.80 o 
 -13   7  13       24.37       53.64     20.12 o 
 -12   7  13      401.62      457.37     29.64 o 
 -11   7  13      263.30      267.82     23.32 o 
 -10   7  13      133.74      120.00     18.03 o 
  -9   7  13       45.08       45.22     15.52 o 
  -8   7  13       80.97      101.69     21.44 o 
  -7   7  13      799.94      811.87     35.58 o 
  -6   7  13     1662.25     1768.36     53.54 o 
  -5   7  13      154.55      139.33     17.66 o 
  -4   7  13      324.52      333.42     16.42 o 
  -3   7  13       98.14      103.30     14.75 o 
  -2   7  13      144.87      128.96     11.91 o 
  -1   7  13      328.93      371.23     17.35 o 
   0   7  13      223.96      220.11     14.62 o 
   1   7  13      540.53      561.62     24.09 o 
   2   7  13      117.13      120.71     12.59 o 
   3   7  13      588.20      654.94     23.65 o 
   4   7  13      207.61      205.00     15.24 o 
   5   7  13      287.01      266.69     16.96 o 
   6   7  13      934.25      930.34     32.74 o 
   7   7  13      638.59      654.44     50.12 o 
   8   7  13      413.48      407.07     24.00 o 
   9   7  13      634.90      647.88     29.83 o 
  10   7  13      228.79      213.90     24.31 o 
  11   7  13        7.76       18.75     23.00 o 
  12   7  13       27.00       13.08     17.56 o 
 -14   8  13        0.70       -2.28     29.36 o 
 -13   8  13       24.68       12.84     24.89 o 
 -12   8  13        5.48       -7.09     13.94 o 
 -11   8  13       41.51       40.89     16.31 o 
 -10   8  13      152.50      161.19     21.11 o 
  -9   8  13       23.69        7.80     13.23 o 
  -8   8  13      400.31      396.25     26.76 o 
  -7   8  13      339.65      399.10     30.60 o 
  -6   8  13      549.05      479.06     28.36 o 
  -5   8  13        0.28       -8.12     11.99 o 
  -4   8  13       14.61       11.84     12.80 o 
  -3   8  13       10.81       11.74      8.68 o 
  -2   8  13      102.08      109.36     12.05 o 
  -1   8  13       82.11       83.59     15.03 o 
   0   8  13       22.76        9.27      8.78 o 
   1   8  13      312.17      312.39     17.39 o 
   2   8  13        0.13        6.76      9.24 o 
   3   8  13      468.19      494.05     21.28 o 
   4   8  13       19.63       22.44     10.46 o 
   5   8  13       77.43       55.41     16.11 o 
   6   8  13      598.19      586.93     27.40 o 
   7   8  13      228.17      195.82     18.88 o 
   8   8  13        6.16      -12.12     12.12 o 
   9   8  13       39.23       38.28     16.82 o 
  10   8  13       81.23       74.85     41.29 o 
  11   8  13       50.27       16.91     21.89 o 
  12   8  13        4.24       -1.74     34.60 o 
 -13   9  13        4.70      -12.66     15.52 o 
 -12   9  13        1.16       -1.46     14.95 o 
 -11   9  13       10.79        3.84     15.22 o 
 -10   9  13       80.65       69.78     18.62 o 
  -9   9  13      100.39       49.62     18.49 o 
  -8   9  13      463.34      444.40     29.41 o 
  -7   9  13      303.56      272.33     24.23 o 
  -6   9  13       79.40       86.99     25.10 o 
  -5   9  13       31.78       17.88     14.49 o 
  -4   9  13       59.47       60.26     15.06 o 
  -3   9  13       53.59       51.09     10.86 o 
  -2   9  13       15.37       28.72     13.03 o 
  -1   9  13        8.38        7.06      9.48 o 
   0   9  13       92.55       91.57     12.59 o 
   1   9  13       10.06        4.58      9.55 o 
   2   9  13       13.36        1.19      9.39 o 
   3   9  13       55.11       61.37     15.03 o 
   4   9  13       70.08       63.99     14.03 o 
   5   9  13        0.12       15.89     15.57 o 
   6   9  13      123.40      120.90     17.00 o 
   7   9  13       32.01       25.99     13.94 o 
   8   9  13       78.33       69.20     19.79 o 
   9   9  13       51.42       18.39     16.84 o 
  10   9  13       43.14       37.01     18.43 o 
  11   9  13        0.75       21.40     24.41 o 
 -13  10  13       76.02       86.23     31.13 o 
 -12  10  13        1.97       -5.23     16.76 o 
 -11  10  13       43.49       45.45     22.51 o 
 -10  10  13       35.64       55.79     18.07 o 
  -9  10  13       88.45      110.58     22.47 o 
  -8  10  13      365.50      417.53     30.08 o 
  -7  10  13     1338.74     1448.83     53.03 o 
  -6  10  13     1359.30     1408.64     51.37 o 
  -5  10  13      441.72      499.60     47.78 o 
  -4  10  13       95.97       95.39     18.65 o 
  -3  10  13      152.79      147.51     27.08 o 
  -2  10  13      159.69      180.99     15.21 o 
  -1  10  13      109.00      109.34     13.42 o 
   0  10  13        7.50       -3.14      9.70 o 
   1  10  13        5.51        4.43     10.42 o 
   2  10  13        5.19       -2.74     11.46 o 
   3  10  13      492.25      536.39     23.90 o 
   4  10  13     2387.07     2493.49     54.62 o 
   5  10  13     1109.33     1231.39     49.95 o 
   6  10  13       33.40       30.41     15.24 o 
   7  10  13        2.43      -14.95     14.95 o 
   8  10  13       44.25       20.62     17.52 o 
   9  10  13        1.16       -0.86     16.62 o 
  10  10  13      104.17      100.98     22.50 o 
 -12  11  13      133.23      140.50     28.05 o 
 -11  11  13       88.97      124.92     22.85 o 
 -10  11  13      235.56      225.90     25.91 o 
  -9  11  13      125.20      105.90     21.14 o 
  -8  11  13      442.87      455.65     40.49 o 
  -7  11  13        9.22       20.60     17.12 o 
  -6  11  13       65.39       81.27     19.28 o 
  -5  11  13      346.78      392.10     39.16 o 
  -4  11  13      320.75      336.25     27.83 o 
  -3  11  13       98.90      104.70     25.97 o 
  -2  11  13       11.73       12.80     15.14 o 
  -1  11  13      251.78      262.63     18.11 o 
   0  11  13       27.32       27.52     12.23 o 
   1  11  13      357.88      351.51     22.66 o 
   2  11  13      203.99      229.03     20.33 o 
   3  11  13      394.51      377.72     24.28 o 
   4  11  13        6.45       30.59     19.42 o 
   5  11  13      166.56      135.73     19.32 o 
   6  11  13       56.16       72.55     17.22 o 
   7  11  13       99.97       72.64     20.17 o 
   8  11  13      147.91      142.64     24.23 o 
   9  11  13      219.10      216.86     45.11 o 
 -10  12  13        0.51       -7.21     15.13 o 
  -9  12  13       15.13       14.01     23.62 o 
  -8  12  13       50.59       64.52     20.54 o 
  -7  12  13        0.60       -7.55     15.89 o 
  -6  12  13       59.41       54.70     18.67 o 
  -5  12  13       53.84       48.75     19.67 o 
  -4  12  13       28.50       33.61     25.56 o 
  -3  12  13       38.52       29.24     17.40 o 
  -2  12  13      160.58      172.17     24.12 o 
  -1  12  13      109.58      100.64     20.84 o 
   0  12  13       32.16       59.48     14.80 o 
   1  12  13       81.77       72.46     15.53 o 
   2  12  13        9.30       -8.88     13.14 o 
   3  12  13       63.76       36.59     23.86 o 
   4  12  13      113.12      107.05     18.76 o 
   5  12  13      221.64      221.99     22.37 o 
   6  12  13      100.47       84.16     21.36 o 
   7  12  13      116.65      144.76     33.30 o 
   8  12  13        3.72        1.22     17.32 o 
  -9  13  13       20.01       41.14     21.58 o 
  -8  13  13       30.95       15.68     32.82 o 
  -7  13  13       10.24       22.18     19.08 o 
  -6  13  13       61.95       62.29     20.87 o 
  -5  13  13        6.30        4.36     16.46 o 
  -4  13  13        0.03       20.20     18.07 o 
  -3  13  13        2.32      -14.73     22.65 o 
  -2  13  13       10.19       17.60     17.36 o 
  -1  13  13       57.42       11.70     17.01 o 
   0  13  13        1.95       13.91     13.07 o 
   1  13  13       14.82      -10.26     14.40 o 
   2  13  13        4.92        7.64     14.06 o 
   3  13  13        0.57       -1.96     17.17 o 
   4  13  13        4.58       19.88     15.81 o 
   5  13  13       39.58       35.01     17.43 o 
   6  13  13      141.02      171.71     35.75 o 
  -6  14  13      197.78      178.71     26.28 o 
  -5  14  13       79.43       49.18     27.08 o 
  -4  14  13        0.23       -6.49     18.00 o 
  -3  14  13       21.34        7.43     17.76 o 
  -2  14  13      104.56       60.69     24.23 o 
  -1  14  13       27.94       73.23     21.26 o 
   0  14  13       68.46       39.73     22.93 o 
   1  14  13        9.58       -1.24     16.39 o 
   2  14  13       19.41       21.66     17.11 o 
   3  14  13       16.05        2.68     24.51 o 
 -16   0  14      459.29      420.44     47.98 o 
 -15   0  14       45.08       55.48     26.99 o 
 -14   0  14        7.59        6.37     21.12 o 
 -13   0  14       69.32      112.95     26.61 o 
 -12   0  14      225.10      253.02     32.11 o 
 -11   0  14     1057.22      974.04     47.48 o 
 -10   0  14     1478.66     1685.02     92.71 o 
  -9   0  14      664.02      766.89     36.51 o 
  -8   0  14      444.98      473.71     27.40 o 
  -7   0  14       53.77       71.51     12.08 o 
  -6   0  14     2747.54     2548.62     60.54 o 
  -5   0  14      129.89       92.89     12.30 o 
  -4   0  14       85.72       69.07     15.40 o 
  -3   0  14      806.53      780.29     36.30 o 
  -2   0  14      182.73      192.13     20.26 o 
  -1   0  14        8.32       13.90     12.74 o 
   0   0  14      141.30      171.68     19.65 o 
   1   0  14      381.49      359.00     26.06 o 
   2   0  14      453.14      404.11     27.57 o 
   3   0  14      229.43      193.15     21.53 o 
   4   0  14       37.95       56.82     15.99 o 
   5   0  14     1265.65     1136.45     49.00 o 
   6   0  14     4562.39     4431.80    182.11 o 
   7   0  14     1511.25     1495.58     58.97 o 
   8   0  14       36.66       20.25     16.06 o 
   9   0  14      331.69      411.43     43.79 o 
  10   0  14      539.60      554.45     46.85 o 
  11   0  14       18.36       13.39     18.75 o 
  12   0  14      227.07      274.13     30.38 o 
  13   0  14      560.99      673.65     44.29 o 
 -16   1  14       80.48       39.21     20.36 o 
 -15   1  14      159.84      156.94     23.90 o 
 -14   1  14      113.03      106.43     20.27 o 
 -13   1  14       32.23       22.93     14.52 o 
 -12   1  14      346.72      315.65     21.45 o 
 -11   1  14       65.10       78.78     17.37 o 
 -10   1  14        9.90       19.69      9.46 o 
  -9   1  14      435.45      439.98     27.53 o 
  -8   1  14     1196.64     1215.77     29.31 o 
  -7   1  14     2762.80     2711.51     58.12 o 
  -6   1  14     2437.38     2484.25     47.22 o 
  -5   1  14      787.06      764.85     22.35 o 
  -4   1  14      735.92      689.19     20.53 o 
  -3   1  14       17.03       17.27      6.92 o 
  -2   1  14      222.76      260.27     15.87 o 
  -1   1  14      733.16      750.58     25.53 o 
   0   1  14      192.70      179.53     13.91 o 
   1   1  14      292.84      339.72     17.93 o 
   2   1  14      144.48      139.53     13.40 o 
   3   1  14       26.48       18.55      9.10 o 
   4   1  14      694.06      664.19     25.54 o 
   5   1  14     1553.30     1645.97     43.44 o 
   6   1  14      673.17      687.17     36.51 o 
   7   1  14        5.01        6.24     10.06 o 
   8   1  14        1.16        7.19     10.69 o 
   9   1  14        0.03        2.33     10.88 o 
  10   1  14      131.65      139.47     17.20 o 
  11   1  14      261.86      250.61     20.33 o 
  12   1  14      180.00      222.43     24.80 o 
  13   1  14        8.96       -7.98     20.99 o 
 -16   2  14        0.54        0.95     17.71 o 
 -15   2  14       14.34        1.97     16.11 o 
 -14   2  14       22.11       22.49     15.77 o 
 -13   2  14        1.61        3.43     11.75 o 
 -12   2  14        6.91        2.34      9.65 o 
 -11   2  14       16.74       22.88     11.71 o 
 -10   2  14        5.06        2.12     18.49 o 
  -9   2  14      116.86       96.80     13.62 o 
  -8   2  14      110.02      105.64     14.50 o 
  -7   2  14      897.64      877.86     25.14 o 
  -6   2  14      860.56      885.30     24.69 o 
  -5   2  14      935.64      828.38     23.41 o 
  -4   2  14       76.37       74.04      9.50 o 
  -3   2  14       64.45       46.82      8.20 o 
  -2   2  14       30.73       26.45      7.31 o 
  -1   2  14      188.82      197.59     11.83 o 
   0   2  14      221.94      234.94     12.88 o 
   1   2  14      488.08      466.63     20.66 o 
   2   2  14        0.38       -1.44      8.36 o 
   3   2  14       65.56       46.44     11.72 o 
   4   2  14      779.39      781.18     28.18 o 
   5   2  14      721.40      705.63     27.09 o 
   6   2  14      194.18      161.78     15.54 o 
   7   2  14      164.83      202.46     16.99 o 
   8   2  14      227.92      197.46     17.44 o 
   9   2  14      133.49      137.18     16.14 o 
  10   2  14        4.11        5.62     11.92 o 
  11   2  14       79.13       58.36     15.14 o 
  12   2  14        0.00      -13.28     17.16 o 
  13   2  14       38.29       -1.01     33.30 o 
 -16   3  14        7.31       14.46     19.00 o 
 -15   3  14      110.84       79.59     21.08 o 
 -14   3  14       76.78       94.71     28.11 o 
 -13   3  14       25.59       10.38     15.48 o 
 -12   3  14      457.97      484.39     34.25 o 
 -11   3  14       14.94       18.40     15.33 o 
 -10   3  14        0.13       -9.89      9.89 o 
  -9   3  14       11.43        6.48     13.34 o 
  -8   3  14        3.24       -5.46      8.65 o 
  -7   3  14      476.03      492.47     21.99 o 
  -6   3  14     3059.14     3077.22     64.26 o 
  -5   3  14      657.30      708.47     22.14 o 
  -4   3  14       18.17       13.63      7.99 o 
  -3   3  14      236.55      263.78     13.65 o 
  -2   3  14      684.50      630.16     20.12 o 
  -1   3  14      443.87      405.24     19.46 o 
   0   3  14      482.81      480.65     19.48 o 
   1   3  14      212.34      236.80     13.30 o 
   2   3  14      394.57      382.68     16.56 o 
   3   3  14       75.74       77.29     10.14 o 
   4   3  14      166.10      176.69     15.23 o 
   5   3  14     1401.11     1315.98     38.06 o 
   6   3  14       14.80        5.84     10.37 o 
   7   3  14      218.55      250.46     18.74 o 
   8   3  14        8.91       13.75     11.34 o 
   9   3  14       99.08       60.29     14.25 o 
  10   3  14       77.21       66.59     14.93 o 
  11   3  14       82.77       91.13     27.41 o 
  12   3  14      144.25      125.93     26.77 o 
  13   3  14       70.52       65.08     24.84 o 
 -16   4  14      110.34       87.71     31.11 o 
 -15   4  14       18.55       -8.50     22.24 o 
 -14   4  14       25.95       50.79     26.74 o 
 -13   4  14        1.77        0.78     16.10 o 
 -12   4  14      243.85      234.05     36.36 o 
 -11   4  14      482.39      521.88     28.63 o 
 -10   4  14      838.19      924.25     37.01 o 
  -9   4  14      362.15      336.69     22.77 o 
  -8   4  14       52.22       44.18     12.78 o 
  -7   4  14        1.11       13.89      9.73 o 
  -6   4  14        6.01        4.38      8.45 o 
  -5   4  14      316.48      314.27     15.90 o 
  -4   4  14     1062.75     1081.88     36.00 o 
  -3   4  14      438.45      386.51     16.58 o 
  -2   4  14      200.39      227.60     13.36 o 
  -1   4  14       57.81       59.35     10.87 o 
   0   4  14       75.76       70.16      9.75 o 
   1   4  14      346.76      396.93     17.01 o 
   2   4  14     1107.17     1073.58     28.34 o 
   3   4  14     1156.04     1185.35     30.52 o 
   4   4  14       70.69       91.13     12.52 o 
   5   4  14      159.33      124.44     12.55 o 
   6   4  14     1643.24     1573.93     37.81 o 
   7   4  14      367.25      354.67     21.22 o 
   8   4  14      741.37      750.08     30.22 o 
   9   4  14      467.82      504.73     25.60 o 
  10   4  14      439.92      439.78     36.89 o 
  11   4  14       31.15       25.39     16.69 o 
  12   4  14       37.19       45.69     22.30 o 
  13   4  14      110.60      107.83     28.16 o 
 -15   5  14      123.42      120.39     39.55 o 
 -14   5  14      252.15      233.98     35.61 o 
 -13   5  14      185.47      191.19     26.21 o 
 -12   5  14      289.97      352.75     30.73 o 
 -11   5  14       73.90       38.65     14.93 o 
 -10   5  14       18.28        1.44     12.59 o 
  -9   5  14      851.17      849.58     35.21 o 
  -8   5  14     2171.41     2132.08     59.51 o 
  -7   5  14     1315.21     1235.56     44.01 o 
  -6   5  14      354.29      365.20     19.70 o 
  -5   5  14      337.67      357.85     17.05 o 
  -4   5  14      414.89      403.52     17.54 o 
  -3   5  14        3.26       -2.98      6.89 o 
  -2   5  14        5.21       -5.39      6.79 o 
  -1   5  14      438.74      505.50     19.30 o 
   0   5  14       96.55      120.70     11.44 o 
   1   5  14      623.05      582.11     20.94 o 
   2   5  14       43.91       31.64      9.30 o 
   3   5  14       42.91       31.37      9.40 o 
   4   5  14      166.42      162.00     13.77 o 
   5   5  14       93.40      133.15     13.22 o 
   6   5  14      441.76      513.57     28.62 o 
   7   5  14      110.21      104.89     12.95 o 
   8   5  14       63.20       55.08     12.33 o 
   9   5  14        0.12      -13.31     13.34 o 
  10   5  14      108.86       89.00     19.13 o 
  11   5  14       77.04      116.33     26.74 o 
  12   5  14      129.70      144.17     50.79 o 
 -15   6  14        3.35       24.86     20.31 o 
 -14   6  14       22.97       24.53     19.00 o 
 -13   6  14        2.81       36.03     28.80 o 
 -12   6  14        3.11        0.42     13.75 o 
 -11   6  14        8.81       11.70     13.32 o 
 -10   6  14      168.62      175.83     19.93 o 
  -9   6  14       17.68       15.39     12.30 o 
  -8   6  14      130.52      156.40     18.59 o 
  -7   6  14      889.72      877.43     36.31 o 
  -6   6  14     1434.04     1456.09     49.88 o 
  -5   6  14      914.94      952.30     31.39 o 
  -4   6  14      748.66      783.93     24.43 o 
  -3   6  14       14.71       14.79      8.33 o 
  -2   6  14      121.30      137.87     14.23 o 
  -1   6  14        0.48        6.85      7.78 o 
   0   6  14       36.60       19.89      8.46 o 
   1   6  14       59.31       44.45     10.13 o 
   2   6  14      332.71      320.31     16.97 o 
   3   6  14       38.01       24.00      9.57 o 
   4   6  14      622.10      629.53     29.61 o 
   5   6  14      461.77      461.35     20.93 o 
   6   6  14        9.39       -3.74      9.28 o 
   7   6  14        8.54       -3.71      9.41 o 
   8   6  14       54.08       45.81     13.47 o 
   9   6  14      127.83      112.83     16.67 o 
  10   6  14       44.17       48.78     17.57 o 
  11   6  14      117.27      113.47     34.61 o 
  12   6  14       59.08       58.24     50.04 o 
 -14   7  14       59.83       72.16     22.99 o 
 -13   7  14       44.72       27.14     18.72 o 
 -12   7  14       48.98       32.15     15.32 o 
 -11   7  14        3.74        8.13     13.90 o 
 -10   7  14        0.06       -7.08     12.71 o 
  -9   7  14       22.56       43.82     15.18 o 
  -8   7  14      288.45      270.51     22.82 o 
  -7   7  14       47.81       20.33     13.50 o 
  -6   7  14        4.29        8.41     13.09 o 
  -5   7  14      192.85      162.15     19.50 o 
  -4   7  14      398.93      449.72     19.31 o 
  -3   7  14        0.05        1.37      8.46 o 
  -2   7  14       41.44       40.71     11.78 o 
  -1   7  14      120.78      117.44     12.44 o 
   0   7  14        4.42        3.96      8.55 o 
   1   7  14       71.13       55.81     10.95 o 
   2   7  14      126.91      116.07     12.79 o 
   3   7  14      173.62      188.55     25.30 o 
   4   7  14       59.02       51.88     11.59 o 
   5   7  14        2.73        9.12     10.02 o 
   6   7  14        4.91       -0.55     15.11 o 
   7   7  14        2.07       11.96     12.20 o 
   8   7  14       14.96        4.77     16.03 o 
   9   7  14        6.49        6.86     14.68 o 
  10   7  14       11.97       -0.85     15.50 o 
  11   7  14       77.17       57.84     19.76 o 
 -14   8  14       59.49       87.06     25.43 o 
 -13   8  14        4.82        5.40     16.15 o 
 -12   8  14       61.98       49.76     25.69 o 
 -11   8  14      119.37      120.26     20.74 o 
 -10   8  14      260.10      269.45     24.32 o 
  -9   8  14       63.56       43.41     15.23 o 
  -8   8  14       58.30       43.08     15.84 o 
  -7   8  14      112.96      115.38     20.28 o 
  -6   8  14      883.32      901.33     51.29 o 
  -5   8  14     1049.84     1135.38     43.74 o 
  -4   8  14     1302.44     1329.19     47.06 o 
  -3   8  14      887.78     1005.26     29.69 o 
  -2   8  14      232.01      210.17     20.04 o 
  -1   8  14       24.47       31.26     10.25 o 
   0   8  14        0.73        1.22      9.03 o 
   1   8  14       49.37       38.16     10.90 o 
   2   8  14      119.08      110.28     13.42 o 
   3   8  14     1030.06     1082.92     31.97 o 
   4   8  14      249.26      274.64     17.89 o 
   5   8  14      335.42      330.88     19.89 o 
   6   8  14      161.69      159.22     19.04 o 
   7   8  14        3.96      -10.21     13.22 o 
   8   8  14       98.76       87.10     16.87 o 
   9   8  14      236.87      194.73     23.97 o 
  10   8  14       93.52       88.81     21.19 o 
  11   8  14       24.10       19.76     18.31 o 
 -13   9  14      253.00      317.18     34.24 o 
 -12   9  14       14.94       27.91     16.77 o 
 -11   9  14       39.18       43.89     26.01 o 
 -10   9  14       24.12       15.27     15.35 o 
  -9   9  14      144.42      160.84     21.88 o 
  -8   9  14      733.81      769.79     37.74 o 
  -7   9  14       66.73       68.05     18.14 o 
  -6   9  14       25.98       44.62     16.85 o 
  -5   9  14        1.90        2.54     14.48 o 
  -4   9  14      127.92      162.71     20.84 o 
  -3   9  14      132.89      125.97     19.67 o 
  -2   9  14      310.66      319.94     17.98 o 
  -1   9  14      390.29      426.66     20.31 o 
   0   9  14       32.19       28.96     10.95 o 
   1   9  14      154.03      162.43     15.26 o 
   2   9  14       45.08       55.84     12.53 o 
   3   9  14       38.84       20.62     11.57 o 
   4   9  14       59.66       61.41     13.50 o 
   5   9  14       52.54       29.47     11.70 o 
   6   9  14       16.18       18.40     13.88 o 
   7   9  14      146.53      133.20     18.54 o 
   8   9  14        2.76      -12.20     17.60 o 
   9   9  14       16.79       25.61     17.27 o 
  10   9  14       72.54       59.47     20.23 o 
 -12  10  14       65.38       55.71     20.31 o 
 -11  10  14       67.25      100.10     21.54 o 
 -10  10  14       38.22       49.69     22.46 o 
  -9  10  14       63.02       69.37     18.14 o 
  -8  10  14       16.38       39.90     16.33 o 
  -7  10  14      215.12      245.48     48.91 o 
  -6  10  14      118.99      116.35     21.12 o 
  -5  10  14       32.56       38.84     17.13 o 
  -4  10  14       24.18        2.58     13.92 o 
  -3  10  14       35.52       55.92     16.59 o 
  -2  10  14       24.35       16.99     11.98 o 
  -1  10  14      103.96       82.64     12.92 o 
   0  10  14       19.20        1.50     10.63 o 
   1  10  14      157.05      150.57     15.45 o 
   2  10  14      338.15      328.90     19.92 o 
   3  10  14      232.85      236.83     18.31 o 
   4  10  14       65.34       40.70     13.71 o 
   5  10  14        1.34        7.77     13.82 o 
   6  10  14       13.81       -5.83     13.51 o 
   7  10  14       95.81      103.08     19.93 o 
   8  10  14       96.17       47.99     18.97 o 
   9  10  14      202.81      188.59     26.16 o 
 -11  11  14        1.64       27.66     18.50 o 
 -10  11  14        9.33       -1.59     15.82 o 
  -9  11  14        1.90      -17.91     27.63 o 
  -8  11  14       57.92       28.00     19.32 o 
  -7  11  14      206.78      140.53     22.96 o 
  -6  11  14      219.68      258.12     26.69 o 
  -5  11  14       54.47       54.52     19.18 o 
  -4  11  14       56.07       53.87     18.25 o 
  -3  11  14        7.90       -9.88     22.18 o 
  -2  11  14       24.18       32.96     16.94 o 
  -1  11  14       78.53       65.51     14.96 o 
   0  11  14       17.13       10.08     11.56 o 
   1  11  14      105.14       77.21     14.10 o 
   2  11  14        2.50      -12.90     18.21 o 
   3  11  14       11.46       43.18     16.34 o 
   4  11  14       10.52       -9.20     13.52 o 
   5  11  14        1.18      -13.84     13.84 o 
   6  11  14        8.36      -13.83     13.83 o 
   7  11  14       14.79        7.03     19.69 o 
   8  11  14       37.61       28.84     19.94 o 
  -9  12  14        1.18       17.16     16.57 o 
  -8  12  14        2.23        4.18     17.57 o 
  -7  12  14       44.52       29.66     18.15 o 
  -6  12  14      199.73      195.83     26.05 o 
  -5  12  14      168.30      159.56     35.66 o 
  -4  12  14      215.86      218.99     26.55 o 
  -3  12  14      198.77      233.23     26.18 o 
  -2  12  14        2.39       11.60     16.22 o 
  -1  12  14       10.03       -8.41     15.31 o 
   0  12  14       43.96       42.15     14.61 o 
   1  12  14        9.96       -7.40     11.89 o 
   2  12  14       23.76       13.21     17.85 o 
   3  12  14       39.06       22.16     15.61 o 
   4  12  14       88.36       89.28     18.84 o 
   5  12  14      191.09      191.70     22.01 o 
   6  12  14      203.57      197.42     31.13 o 
  -7  13  14        1.37       -2.54     27.93 o 
  -6  13  14        3.57       13.15     18.51 o 
  -5  13  14        0.55       -2.54     17.36 o 
  -4  13  14       10.87       34.29     18.34 o 
  -3  13  14      138.59      143.02     25.03 o 
  -2  13  14      385.40      469.48     44.52 o 
  -1  13  14      137.37      125.21     23.62 o 
   0  13  14      177.61      164.86     25.46 o 
   1  13  14       15.22       27.76     16.95 o 
   2  13  14       38.80       32.47     15.71 o 
   3  13  14        0.15       -5.84     19.00 o 
   4  13  14        6.78       -3.45     15.23 o 
  -4  14  14        1.86       -0.92     20.86 o 
  -3  14  14        0.57       20.28     19.55 o 
  -2  14  14        0.09        2.38     38.36 o 
  -1  14  14       30.04       40.18     21.80 o 
   0  14  14       21.43        3.99     22.88 o 
   1  14  14       90.06       87.08     27.30 o 
 -16   1  15      272.99      291.74     30.37 o 
 -15   1  15       11.17       23.50     22.05 o 
 -14   1  15       37.87       10.02     15.87 o 
 -13   1  15       19.95       41.02     15.99 o 
 -12   1  15       38.49       40.10     15.64 o 
 -11   1  15      288.99      327.54     27.55 o 
 -10   1  15      220.96      240.44     26.90 o 
  -9   1  15      996.34      962.62     31.30 o 
  -8   1  15     1296.06     1295.45     43.93 o 
  -7   1  15      354.35      372.95     16.93 o 
  -6   1  15      141.11      140.20     12.30 o 
  -5   1  15     1169.11     1168.94     34.29 o 
  -4   1  15       65.05       62.54     11.45 o 
  -3   1  15      250.23      262.96     16.75 o 
  -2   1  15      112.36      147.88     16.19 o 
  -1   1  15       52.15       17.03      9.37 o 
   0   1  15       11.56       -6.17      9.99 o 
   1   1  15       51.57       54.43     11.20 o 
   2   1  15      289.05      279.69     17.98 o 
   3   1  15      666.97      623.86     25.32 o 
   4   1  15      291.06      269.83     23.91 o 
   5   1  15        6.33       14.22      9.83 o 
   6   1  15        2.04        2.72     10.15 o 
   7   1  15      127.04      147.68     17.55 o 
   8   1  15       54.41       55.38     13.39 o 
   9   1  15       78.91       75.32     14.58 o 
  10   1  15       85.51       62.46     14.91 o 
  11   1  15       16.22       17.22     13.09 o 
  12   1  15        1.29       28.17     14.51 o 
  13   1  15        0.06       14.12     23.93 o 
 -15   2  15      265.14      307.74     41.73 o 
 -14   2  15      326.49      335.61     40.48 o 
 -13   2  15      308.03      295.20     29.33 o 
 -12   2  15      475.57      515.65     35.10 o 
 -11   2  15       49.03       42.90     16.90 o 
 -10   2  15      114.95       97.84     18.67 o 
  -9   2  15      332.68      323.40     25.76 o 
  -8   2  15     1720.03     1650.00     42.53 o 
  -7   2  15     1597.47     1653.37     36.97 o 
  -6   2  15     3655.19     3517.17     62.47 o 
  -5   2  15     1769.38     1744.73     37.66 o 
  -4   2  15      876.91      895.27     24.98 o 
  -3   2  15       10.40        7.31      7.69 o 
  -2   2  15      523.17      550.09     23.20 o 
  -1   2  15     1339.32     1300.71     36.21 o 
   0   2  15      952.14      892.55     29.33 o 
   1   2  15     2111.64     2054.93     58.70 o 
   2   2  15      592.38      591.29     24.58 o 
   3   2  15       17.45       15.07      9.85 o 
   4   2  15      604.58      600.84     25.59 o 
   5   2  15     1721.99     1654.42     44.72 o 
   6   2  15      573.95      566.07     25.82 o 
   7   2  15      156.55      159.11     16.71 o 
   8   2  15      138.11      158.22     16.85 o 
   9   2  15       77.08       73.79     14.98 o 
  10   2  15        0.76        7.93     12.59 o 
  11   2  15       20.07       34.60     14.84 o 
  12   2  15      167.86      155.86     22.77 o 
 -15   3  15       64.89       27.49     25.36 o 
 -14   3  15        2.53        3.12     22.49 o 
 -13   3  15        0.34       10.36     16.36 o 
 -12   3  15       92.34      119.45     25.68 o 
 -11   3  15       85.07       90.48     19.82 o 
 -10   3  15      531.61      503.15     27.59 o 
  -9   3  15      285.91      275.53     21.35 o 
  -8   3  15      426.26      398.47     22.24 o 
  -7   3  15      144.38      145.18     18.00 o 
  -6   3  15      266.63      245.83     14.60 o 
  -5   3  15      516.21      529.79     19.94 o 
  -4   3  15      865.96      862.68     25.10 o 
  -3   3  15      812.29      829.71     39.48 o 
  -2   3  15      269.21      275.50     14.75 o 
  -1   3  15       17.98       23.08      8.06 o 
   0   3  15        0.42        0.54      8.97 o 
   1   3  15      179.46      185.46     15.61 o 
   2   3  15      912.78      965.95     31.81 o 
   3   3  15     1315.28     1297.75     37.87 o 
   4   3  15      590.38      555.73     24.60 o 
   5   3  15      425.73      426.76     22.40 o 
   6   3  15       97.90       81.91     14.28 o 
   7   3  15       24.92       34.48     12.77 o 
   8   3  15      319.18      337.67     33.47 o 
   9   3  15      558.91      570.03     27.77 o 
  10   3  15      306.28      325.37     22.94 o 
  11   3  15       67.85       87.07     25.91 o 
  12   3  15       11.23        1.21     37.11 o 
 -15   4  15       46.93       44.23     27.86 o 
 -14   4  15       79.23      104.34     23.98 o 
 -13   4  15        0.83       12.69     30.24 o 
 -12   4  15      121.91      123.80     22.39 o 
 -11   4  15       75.53       68.48     24.61 o 
 -10   4  15      106.74       87.39     16.23 o 
  -9   4  15        1.07       -4.42     11.12 o 
  -8   4  15       30.93       40.33     13.70 o 
  -7   4  15       66.48       79.08     12.69 o 
  -6   4  15       22.02       32.95     10.51 o 
  -5   4  15        4.17       -6.27      6.27 o 
  -4   4  15      280.31      262.25     14.98 o 
  -3   4  15       31.03       59.40     10.09 o 
  -2   4  15       19.79        7.61      7.88 o 
  -1   4  15       96.96       94.83     12.61 o 
   0   4  15       50.23       46.12      9.48 o 
   1   4  15       94.88       83.90     14.30 o 
   2   4  15        4.88        5.62      7.90 o 
   3   4  15        7.81       15.57     10.20 o 
   4   4  15      134.30      156.73     15.65 o 
   5   4  15      339.93      386.85     22.02 o 
   6   4  15     1388.89     1357.54     40.65 o 
   7   4  15        4.78        6.36     16.45 o 
   8   4  15      240.92      204.29     18.60 o 
   9   4  15       15.72       40.74     13.72 o 
  10   4  15       93.89       77.58     29.19 o 
  11   4  15        0.17       -5.95     15.82 o 
  12   4  15       34.85       46.14     29.05 o 
 -15   5  15        0.39       23.72     19.83 o 
 -14   5  15        8.35       18.18     30.49 o 
 -13   5  15        3.35        5.18     16.90 o 
 -12   5  15       75.74       83.32     21.77 o 
 -11   5  15       69.58       50.13     15.47 o 
 -10   5  15       41.50       19.98     13.47 o 
  -9   5  15       85.47       51.47     15.08 o 
  -8   5  15       54.51       72.95     16.28 o 
  -7   5  15      261.01      275.62     21.82 o 
  -6   5  15     1105.06     1132.12     52.10 o 
  -5   5  15      263.71      265.45     15.76 o 
  -4   5  15       63.25       53.57     10.13 o 
  -3   5  15      164.90      146.02     15.20 o 
  -2   5  15      151.08      117.80     24.69 o 
  -1   5  15      250.61      244.75     17.41 o 
   0   5  15       66.66       65.87     10.57 o 
   1   5  15      288.39      263.38     15.65 o 
   2   5  15        5.03        7.20      8.37 o 
   3   5  15      253.54      251.13     18.92 o 
   4   5  15       78.88       69.66     11.43 o 
   5   5  15      105.44      101.46     15.05 o 
   6   5  15       64.88       49.03     13.24 o 
   7   5  15        4.50       15.13     11.40 o 
   8   5  15      109.69      112.53     16.43 o 
   9   5  15        0.70       -2.39     19.87 o 
  10   5  15       11.12        9.72     16.69 o 
  11   5  15        7.25        2.30     24.99 o 
  12   5  15        0.05       -0.55     20.53 o 
 -14   6  15       83.44      120.77     25.86 o 
 -13   6  15      133.05      142.38     25.91 o 
 -12   6  15      267.20      282.96     51.23 o 
 -11   6  15       72.89       61.46     20.71 o 
 -10   6  15        9.11       -0.67     13.08 o 
  -9   6  15      111.34      121.93     30.49 o 
  -8   6  15      355.85      366.03     26.31 o 
  -7   6  15      829.66      832.58     54.41 o 
  -6   6  15      462.91      450.43     27.22 o 
  -5   6  15       81.44       70.52     12.90 o 
  -4   6  15       48.26       61.98     11.06 o 
  -3   6  15      182.40      171.23     13.54 o 
  -2   6  15      229.46      211.23     14.44 o 
  -1   6  15      700.72      694.06     23.83 o 
   0   6  15      121.28      133.84     12.76 o 
   1   6  15      242.15      194.51     14.67 o 
   2   6  15      294.90      309.57     17.53 o 
   3   6  15       28.59       34.71     10.36 o 
   4   6  15       15.49       22.84     12.61 o 
   5   6  15      116.06       93.11     13.06 o 
   6   6  15       79.70      109.91     13.84 o 
   7   6  15      147.38      159.85     15.69 o 
   8   6  15      167.25      145.62     20.68 o 
   9   6  15        5.96       -8.68     17.10 o 
  10   6  15       47.00       40.65     19.14 o 
  11   6  15      192.71      175.76     30.19 o 
 -14   7  15        7.95       34.86     36.11 o 
 -13   7  15        8.54       -6.04     17.61 o 
 -12   7  15       43.27       62.45     18.24 o 
 -11   7  15       46.68       49.56     15.81 o 
 -10   7  15      245.30      218.97     22.86 o 
  -9   7  15       86.37      118.06     18.98 o 
  -8   7  15        2.20        6.17     13.32 o 
  -7   7  15       17.68       15.92     13.56 o 
  -6   7  15      206.12      208.32     21.30 o 
  -5   7  15       13.52       13.81     13.33 o 
  -4   7  15      567.18      567.48     52.26 o 
  -3   7  15      671.25      743.21     27.89 o 
  -2   7  15      442.33      429.12     23.10 o 
  -1   7  15      322.67      354.04     18.37 o 
   0   7  15       54.18       40.42     10.54 o 
   1   7  15       11.21        6.35      9.42 o 
   2   7  15      213.24      237.15     16.69 o 
   3   7  15      156.15      170.26     14.97 o 
   4   7  15      123.34      109.14     13.17 o 
   5   7  15       29.13       32.78     11.38 o 
   6   7  15      176.69      134.69     15.18 o 
   7   7  15      220.90      218.22     20.23 o 
   8   7  15       83.35       81.67     16.51 o 
   9   7  15       79.80       74.19     20.52 o 
  10   7  15       76.85       69.01     26.68 o 
  11   7  15       14.82      -32.49     32.49 o 
 -13   8  15       16.22       35.11     20.17 o 
 -12   8  15        4.16      -12.87     14.75 o 
 -11   8  15        0.39        6.62     15.45 o 
 -10   8  15        3.89       -9.51     13.55 o 
  -9   8  15       17.97        9.44     14.51 o 
  -8   8  15      102.15      106.90     24.75 o 
  -7   8  15       35.53       30.04     34.44 o 
  -6   8  15       63.50       53.62     16.57 o 
  -5   8  15       35.47       54.18     16.47 o 
  -4   8  15       25.51       18.71     14.25 o 
  -3   8  15      237.26      262.90     16.72 o 
  -2   8  15       91.88       72.64     13.96 o 
  -1   8  15      278.33      281.71     19.58 o 
   0   8  15        9.77        6.70      9.66 o 
   1   8  15       17.71       17.78     10.39 o 
   2   8  15        9.85        3.38      9.97 o 
   3   8  15       94.65      125.55     14.40 o 
   4   8  15       49.79       53.62     12.59 o 
   5   8  15     1040.57     1062.93     33.31 o 
   6   8  15      549.27      521.28     27.52 o 
   7   8  15      316.40      313.70     23.16 o 
   8   8  15       14.25       -4.60     13.08 o 
   9   8  15       21.47       31.62     19.67 o 
  10   8  15        8.53      -10.66     16.00 o 
 -12   9  15        2.01       18.23     17.56 o 
 -11   9  15        6.12       -8.36     15.51 o 
 -10   9  15      138.86      117.86     21.40 o 
  -9   9  15        5.28       -3.23     13.95 o 
  -8   9  15        0.09       21.97     15.52 o 
  -7   9  15      171.68      192.65     23.23 o 
  -6   9  15       11.13        2.53     15.16 o 
  -5   9  15        0.83      -12.95     12.95 o 
  -4   9  15      126.16      139.39     20.91 o 
  -3   9  15      611.89      584.01     33.33 o 
  -2   9  15      432.81      467.38     24.65 o 
  -1   9  15      494.19      475.78     28.08 o 
   0   9  15      259.78      253.30     20.23 o 
   1   9  15       31.37       17.76     10.91 o 
   2   9  15       70.90       72.87     13.29 o 
   3   9  15       15.84        0.71     13.34 o 
   4   9  15        7.46       -7.48     11.08 o 
   5   9  15      102.69       75.36     13.98 o 
   6   9  15      107.54      117.79     18.02 o 
   7   9  15       32.08       15.95     14.88 o 
   8   9  15        3.05      -13.90     13.90 o 
   9   9  15        0.44       -0.03     21.17 o 
 -11  10  15       86.24      107.03     21.77 o 
 -10  10  15       25.88       18.81     17.66 o 
  -9  10  15       30.82       33.97     17.39 o 
  -8  10  15       21.53       31.31     17.95 o 
  -7  10  15        6.36       -6.58     15.42 o 
  -6  10  15        0.95      -12.34     20.34 o 
  -5  10  15        0.90       -8.50     15.92 o 
  -4  10  15        2.11      -13.81     13.81 o 
  -3  10  15       98.14      108.94     20.31 o 
  -2  10  15      107.43      126.20     35.73 o 
  -1  10  15      128.45      128.11     15.23 o 
   0  10  15      130.41      154.77     16.03 o 
   1  10  15       62.51       63.85     13.29 o 
   2  10  15       76.16       63.25     13.81 o 
   3  10  15       27.07        9.48     13.85 o 
   4  10  15        0.67        0.46     13.36 o 
   5  10  15       15.25      -12.84     12.84 o 
   6  10  15      105.71      115.41     19.04 o 
   7  10  15      180.95      207.57     22.11 o 
   8  10  15      103.11       87.12     23.67 o 
 -10  11  15      124.70      135.03     31.55 o 
  -9  11  15       59.92       41.38     18.94 o 
  -8  11  15        0.58        6.38     16.50 o 
  -7  11  15        2.90        3.31     15.65 o 
  -6  11  15        0.36        5.39     16.98 o 
  -5  11  15       55.28      103.42     21.95 o 
  -4  11  15      205.47      283.79     27.98 o 
  -3  11  15      358.51      346.77     37.56 o 
  -2  11  15      163.18      154.24     30.23 o 
  -1  11  15      117.08      125.12     19.53 o 
   0  11  15       13.67        8.51     11.65 o 
   1  11  15       16.12       13.44     12.30 o 
   2  11  15       86.05       95.93     15.33 o 
   3  11  15      121.49      107.54     17.95 o 
   4  11  15       92.39      101.67     18.19 o 
   5  11  15        0.30        1.20     15.40 o 
   6  11  15       16.00       29.08     16.17 o 
   7  11  15      110.40      114.79     41.63 o 
  -8  12  15      139.77      173.26     26.58 o 
  -7  12  15      166.60      179.53     33.69 o 
  -6  12  15      208.31      269.91     29.16 o 
  -5  12  15      329.07      299.65     29.80 o 
  -4  12  15       58.06       50.32     19.76 o 
  -3  12  15       10.17        0.76     21.71 o 
  -2  12  15      181.13      133.92     53.23 o 
  -1  12  15        4.31       -1.31     17.74 o 
   0  12  15      130.36      176.84     20.22 o 
   1  12  15       54.79       50.40     19.10 o 
   2  12  15      100.52      117.31     18.64 o 
   3  12  15        3.16      -13.40     14.51 o 
   4  12  15        0.72       10.53     17.54 o 
   5  12  15       32.80       69.50     22.63 o 
  -6  13  15       75.70       52.75     24.52 o 
  -5  13  15       40.06       40.45     20.34 o 
  -4  13  15        8.10        6.93     18.03 o 
  -3  13  15       38.26       53.44     20.91 o 
  -2  13  15       35.41       31.58     26.43 o 
  -1  13  15      211.88      224.99     28.17 o 
   0  13  15       41.21       20.61     18.81 o 
   1  13  15       63.62       55.11     19.16 o 
   2  13  15       14.07       -8.00     19.84 o 
 -15   0  16       75.62      130.69     33.61 o 
 -11   0  16      170.50      158.56     35.61 o 
 -10   0  16      222.83      262.14     40.48 o 
  -9   0  16      444.45      500.16     51.73 o 
  -8   0  16        9.27       -2.25     14.79 o 
  -7   0  16      269.74      292.32     39.86 o 
  -6   0  16      578.66      484.13     32.80 o 
  -5   0  16      361.43      309.77     27.13 o 
  -4   0  16      467.40      495.53     37.73 o 
  -3   0  16     1179.51     1203.36     50.76 o 
  -2   0  16      601.10      612.62     42.36 o 
  -1   0  16       22.71       23.83     14.31 o 
   0   0  16      265.47      277.67     25.88 o 
   1   0  16      273.12      270.25     41.42 o 
   2   0  16       72.66       61.46     22.12 o 
   3   0  16      663.41      743.63     40.54 o 
   4   0  16     1061.54     1176.85     52.21 o 
   5   0  16      616.68      627.37     38.66 o 
   6   0  16       38.46       42.40     21.99 o 
   7   0  16        1.49        5.11     16.03 o 
   8   0  16        0.71        1.65     17.18 o 
   9   0  16       50.63       11.92     26.24 o 
  10   0  16       37.15       25.08     21.99 o 
  11   0  16       51.18       53.08     23.87 o 
  12   0  16        3.73       -0.59     20.32 o 
 -15   1  16       44.22       47.98     27.86 o 
 -14   1  16       64.86       83.46     28.11 o 
 -13   1  16      177.85      195.17     33.36 o 
 -12   1  16      174.38      196.92     30.86 o 
 -11   1  16       55.39       17.52     36.23 o 
 -10   1  16        5.52       12.96     12.05 o 
  -9   1  16       92.00       93.95     21.63 o 
  -8   1  16      320.54      389.19     27.16 o 
  -7   1  16       87.70      151.74     15.55 o 
  -6   1  16      305.25      263.64     18.14 o 
  -5   1  16       85.47       67.79     15.42 o 
  -4   1  16       21.54       23.47     10.66 o 
  -3   1  16       39.45       23.07      9.92 o 
  -2   1  16      561.90      544.25     23.92 o 
  -1   1  16      537.42      514.10     23.49 o 
   0   1  16      121.19      105.92     13.49 o 
   1   1  16      289.59      274.58     18.38 o 
   2   1  16      130.52      167.27     15.57 o 
   3   1  16      361.25      374.82     21.16 o 
   4   1  16        3.50       12.05     10.52 o 
   5   1  16      289.11      318.10     20.39 o 
   6   1  16      461.49      479.11     29.58 o 
   7   1  16      143.91      137.56     16.90 o 
   8   1  16      262.65      307.03     21.97 o 
   9   1  16      182.64      206.55     19.46 o 
  10   1  16        1.78       16.27     13.45 o 
  11   1  16       92.57      119.81     18.42 o 
  12   1  16      417.90      470.82     36.07 o 
 -15   2  16        8.80       54.10     28.74 o 
 -14   2  16        4.36       -0.62     23.24 o 
 -13   2  16       13.17       21.49     22.87 o 
 -12   2  16        0.21        9.22     30.67 o 
 -11   2  16       10.63       11.05     15.13 o 
 -10   2  16        0.08        5.39     14.00 o 
  -9   2  16       81.26       44.10     11.51 o 
  -8   2  16       36.05       28.45     11.05 o 
  -7   2  16       75.68       83.69     12.67 o 
  -6   2  16        0.30       -4.18      9.98 o 
  -5   2  16      290.59      272.05     18.52 o 
  -4   2  16       77.28       89.44     12.83 o 
  -3   2  16        0.05       -7.13      8.73 o 
  -2   2  16       18.10        7.43      9.86 o 
  -1   2  16       17.37       29.03     10.41 o 
   0   2  16      132.87      133.66     14.45 o 
   1   2  16       20.67       27.92     10.82 o 
   2   2  16        0.04       10.66      9.84 o 
   3   2  16       15.66        2.73      9.94 o 
   4   2  16       22.73       14.26     10.51 o 
   5   2  16       19.46       23.54     11.60 o 
   6   2  16      152.01      160.25     17.28 o 
   7   2  16       65.81       59.62     14.05 o 
   8   2  16       25.88       25.36     13.07 o 
   9   2  16       10.34        7.51     12.18 o 
  10   2  16        1.15       11.89     13.49 o 
  11   2  16       47.11       10.72     14.58 o 
  12   2  16       12.98       24.77     18.83 o 
 -15   3  16       26.85        7.25     26.11 o 
 -14   3  16       26.90        4.12     23.86 o 
 -13   3  16      196.93      228.81     29.10 o 
 -12   3  16      171.93      218.11     27.01 o 
 -11   3  16       52.48       48.00     43.79 o 
 -10   3  16       78.01       39.85     21.06 o 
  -9   3  16       48.27       26.77     16.54 o 
  -8   3  16      529.73      561.99     30.48 o 
  -7   3  16      284.73      247.87     17.63 o 
  -6   3  16      173.22      200.86     14.36 o 
  -5   3  16       10.80       13.68      8.52 o 
  -4   3  16      340.32      339.24     16.81 o 
  -3   3  16        2.55       -4.68      8.93 o 
  -2   3  16        1.40        3.04      9.71 o 
  -1   3  16       12.37        6.84      9.16 o 
   0   3  16       52.62        9.43      9.96 o 
   1   3  16      340.87      376.68     20.88 o 
   2   3  16      168.54      166.26     15.82 o 
   3   3  16       20.05       28.41     11.49 o 
   4   3  16       10.58       -5.22     10.61 o 
   5   3  16      210.58      210.99     18.79 o 
   6   3  16       57.55       42.77     17.44 o 
   7   3  16      951.53      964.74     34.74 o 
   8   3  16        4.72       12.15     12.60 o 
   9   3  16      148.84      153.65     18.28 o 
  10   3  16        0.48        4.45     13.22 o 
  11   3  16        0.10        3.49     16.79 o 
 -14   4  16       39.46       57.40     26.24 o 
 -13   4  16       18.37       35.50     23.12 o 
 -12   4  16      108.98       87.80     23.05 o 
 -11   4  16       94.12      118.97     22.70 o 
 -10   4  16      499.31      526.23     34.20 o 
  -9   4  16      372.93      371.83     25.19 o 
  -8   4  16      293.11      291.93     46.25 o 
  -7   4  16      149.82      147.00     14.92 o 
  -6   4  16       58.79       32.39      9.24 o 
  -5   4  16      171.21      171.16     16.50 o 
  -4   4  16     1001.95     1074.90     40.46 o 
  -3   4  16     1236.14     1257.28     38.25 o 
  -2   4  16      943.05      936.39     27.36 o 
  -1   4  16      107.26      125.03     14.60 o 
   0   4  16      190.66      177.65     15.98 o 
   1   4  16       60.38       49.22     12.08 o 
   2   4  16      274.11      251.16     18.66 o 
   3   4  16     1094.34     1108.40     35.90 o 
   4   4  16      646.55      659.96     27.95 o 
   5   4  16      727.23      813.93     31.51 o 
   6   4  16       70.32       76.10     15.22 o 
   7   4  16       29.67       17.15     12.80 o 
   8   4  16       87.22       55.56     15.22 o 
   9   4  16      181.71      157.09     18.64 o 
  10   4  16      171.96      184.71     23.88 o 
  11   4  16      259.16      218.53     25.59 o 
 -14   5  16       68.45       70.22     23.73 o 
 -13   5  16       81.69      115.69     24.29 o 
 -12   5  16      257.05      254.97     41.54 o 
 -11   5  16      121.29      140.37     24.40 o 
 -10   5  16       49.45       50.60     16.90 o 
  -9   5  16       65.29       60.90     28.28 o 
  -8   5  16        1.64       -8.69     11.95 o 
  -7   5  16      113.73       93.70     16.80 o 
  -6   5  16      553.21      616.15     26.52 o 
  -5   5  16     1419.05     1430.78     35.46 o 
  -4   5  16      184.09      165.07     16.27 o 
  -3   5  16       41.94       15.86     10.21 o 
  -2   5  16      523.71      432.20     19.25 o 
  -1   5  16     1739.92     1505.17     48.80 o 
   0   5  16      945.27      907.97     27.48 o 
   1   5  16     1374.83     1316.85     34.01 o 
   2   5  16      589.12      575.20     26.13 o 
   3   5  16      305.48      299.69     20.48 o 
   4   5  16       21.30       10.08     11.12 o 
   5   5  16      414.20      385.95     23.28 o 
   6   5  16      404.27      423.72     24.36 o 
   7   5  16      280.78      272.16     21.41 o 
   8   5  16      301.91      303.16     23.73 o 
   9   5  16       71.03       58.57     19.35 o 
  10   5  16        2.20      -11.97     15.69 o 
  11   5  16       74.67       75.58     63.60 o 
 -13   6  16      123.93      148.05     26.62 o 
 -12   6  16        9.44       14.06     19.93 o 
 -11   6  16        7.12       13.72     15.01 o 
 -10   6  16        6.02        7.63     16.84 o 
  -9   6  16        2.84        3.45     13.76 o 
  -8   6  16      169.80      189.84     29.26 o 
  -7   6  16      209.76      250.62     22.20 o 
  -6   6  16      101.75       61.77     15.74 o 
  -5   6  16        7.53        1.97     10.36 o 
  -4   6  16        0.32       -2.25     10.30 o 
  -3   6  16       31.53       42.64     11.36 o 
  -2   6  16       88.82       72.02     13.50 o 
  -1   6  16       98.59      105.06     14.50 o 
   0   6  16        0.24        0.37     10.36 o 
   1   6  16      104.89       82.43     12.15 o 
   2   6  16       18.16       16.01      9.84 o 
   3   6  16        7.14        6.87      9.45 o 
   4   6  16      100.18      119.00     15.92 o 
   5   6  16       79.37       73.95     15.30 o 
   6   6  16        3.92        2.25     12.08 o 
   7   6  16        5.67       -3.23     12.22 o 
   8   6  16        9.83       10.44     19.15 o 
   9   6  16        2.35      -16.64     16.64 o 
  10   6  16       45.49       46.45     29.57 o 
 -13   7  16       16.76       18.08     20.00 o 
 -12   7  16       30.49       34.40     16.82 o 
 -11   7  16       70.55       59.98     32.22 o 
 -10   7  16       32.67       42.79     16.56 o 
  -9   7  16        0.39       -7.10     18.88 o 
  -8   7  16       12.02       22.18     14.48 o 
  -7   7  16       60.13       54.81     16.06 o 
  -6   7  16        1.62      -14.98     14.98 o 
  -5   7  16      239.95      218.30     21.95 o 
  -4   7  16      206.98      207.32     18.17 o 
  -3   7  16      174.18      172.50     24.35 o 
  -2   7  16       12.38        0.46      9.38 o 
  -1   7  16      157.14      162.07     14.10 o 
   0   7  16       32.70       31.32     14.58 o 
   1   7  16        1.06        7.04      9.35 o 
   2   7  16      193.63      221.96     16.68 o 
   3   7  16        1.01       -5.55      9.96 o 
   4   7  16        1.88       -0.91      9.90 o 
   5   7  16        2.60        5.07     11.05 o 
   6   7  16       39.10       21.15     14.00 o 
   7   7  16       26.68        0.37     15.69 o 
   8   7  16        5.13       15.94     16.29 o 
   9   7  16        0.05       10.83     19.36 o 
  10   7  16       10.64       17.62     38.36 o 
 -12   8  16        2.52      -11.90     15.28 o 
 -11   8  16       86.19       93.45     19.77 o 
 -10   8  16      233.92      263.60     25.94 o 
  -9   8  16      300.96      290.52     37.07 o 
  -8   8  16      660.17      620.55     34.72 o 
  -7   8  16       48.21       41.98     16.43 o 
  -6   8  16       51.33       20.78     15.46 o 
  -5   8  16        5.98        0.38     13.25 o 
  -4   8  16       95.14      123.43     20.14 o 
  -3   8  16      783.94      855.25     33.14 o 
  -2   8  16      528.38      560.35     33.68 o 
  -1   8  16      357.99      352.95     19.50 o 
   0   8  16       89.76      114.47     15.10 o 
   1   8  16       94.25      101.56     13.65 o 
   2   8  16        4.30       14.99     10.74 o 
   3   8  16      279.17      281.02     18.85 o 
   4   8  16      105.07      113.49     14.72 o 
   5   8  16      104.56      104.80     14.79 o 
   6   8  16       26.20       20.81     14.38 o 
   7   8  16        2.72       -3.80     13.70 o 
   8   8  16        3.92       10.88     22.85 o 
   9   8  16      173.39      225.59    102.02 o 
 -11   9  16       48.88       90.52     20.87 o 
 -10   9  16        7.66       43.74     17.58 o 
  -9   9  16       14.22       17.86     17.06 o 
  -8   9  16       93.60      117.46     21.51 o 
  -7   9  16      476.92      480.84     45.31 o 
  -6   9  16      648.37      612.49     35.95 o 
  -5   9  16      669.70      732.88     38.51 o 
  -4   9  16      178.16      173.27     35.75 o 
  -3   9  16        0.36        8.15     15.93 o 
  -2   9  16      203.71      217.92     17.72 o 
  -1   9  16      666.39      656.72     26.28 o 
   0   9  16      775.44      819.88     34.25 o 
   1   9  16      694.77      683.57     27.15 o 
   2   9  16      507.19      549.29     26.37 o 
   3   9  16       11.59        8.41     11.42 o 
   4   9  16      119.44       85.16     15.07 o 
   5   9  16      333.07      294.50     23.33 o 
   6   9  16      293.32      287.03     23.49 o 
   7   9  16      172.27      178.82     21.13 o 
   8   9  16      162.15      200.82     22.21 o 
 -10  10  16        3.06       39.14     18.74 o 
  -9  10  16      169.86      190.39     24.72 o 
  -8  10  16       71.78       79.35     20.65 o 
  -7  10  16      115.29      103.55     21.52 o 
  -6  10  16       39.38       44.64     18.09 o 
  -5  10  16       25.14       31.56     17.80 o 
  -4  10  16       94.65       85.95     20.05 o 
  -3  10  16      456.86      446.45     40.34 o 
  -2  10  16      274.72      299.41     40.92 o 
  -1  10  16       78.36      104.84     14.75 o 
   0  10  16       12.68       25.66     12.21 o 
   1  10  16       21.99       26.45     12.79 o 
   2  10  16      125.33      141.03     17.00 o 
   3  10  16      125.70      129.99     16.63 o 
   4  10  16      138.26      137.59     18.91 o 
   5  10  16       24.43        6.38     14.99 o 
   6  10  16       28.82       16.80     15.72 o 
   7  10  16        0.02       -6.02     14.18 o 
  -8  11  16       14.73       21.64     21.86 o 
  -7  11  16        4.15      -10.51     22.03 o 
  -6  11  16        3.57       -5.72     16.97 o 
  -5  11  16       25.13        8.40     17.56 o 
  -4  11  16       20.22       36.47     20.12 o 
  -3  11  16       19.22       31.68     19.22 o 
  -2  11  16       21.39       47.67     25.58 o 
  -1  11  16       90.14       84.22     21.00 o 
   0  11  16       41.92       49.51     13.91 o 
   1  11  16       17.98       17.50     13.11 o 
   2  11  16        0.57        3.47     14.28 o 
   3  11  16        7.93      -10.85     13.98 o 
   4  11  16        1.84        5.14     14.42 o 
   5  11  16        8.04        8.35     15.65 o 
  -6  12  16       10.42        2.00     18.35 o 
  -5  12  16        5.56       11.98     19.63 o 
  -4  12  16       43.35       44.37     24.62 o 
  -3  12  16      102.73      102.22     23.46 o 
  -2  12  16       60.92       86.82     23.06 o 
  -1  12  16      139.11       87.72     24.50 o 
   0  12  16        3.37       -2.13     17.31 o 
   1  12  16        2.84       -7.46     12.68 o 
   2  12  16       16.65       19.80     15.19 o 
   3  12  16       32.42       11.74     16.70 o 
 -11   1  17       53.89      115.33     34.24 o 
 -10   1  17      160.32      166.72     26.32 o 
  -9   1  17      540.57      631.72     49.10 o 
  -8   1  17       72.56      112.32     20.97 o 
  -7   1  17      514.83      472.87     24.05 o 
  -6   1  17       39.40       46.22     12.04 o 
  -5   1  17       54.31       39.62     12.34 o 
  -4   1  17       95.45       78.74     13.36 o 
  -3   1  17      401.86      435.21     23.86 o 
  -2   1  17     1138.36     1024.50     33.62 o 
  -1   1  17      999.59      859.82     30.95 o 
   0   1  17     1509.43     1296.63     38.71 o 
   1   1  17      168.34      121.95     15.11 o 
   2   1  17       32.85       34.99     11.83 o 
   3   1  17       73.73       94.63     14.29 o 
   4   1  17      245.27      272.68     20.08 o 
   5   1  17      149.36      173.15     17.49 o 
   6   1  17       88.26       82.86     15.00 o 
   7   1  17       98.44      100.29     16.01 o 
   8   1  17       56.92       65.42     15.07 o 
   9   1  17        6.70       10.74     13.03 o 
  10   1  17      118.48      114.04     18.21 o 
  11   1  17      117.42       95.37     18.60 o 
 -14   2  17       24.63       39.48     26.99 o 
 -13   2  17        6.35       27.24     23.61 o 
 -12   2  17       54.22       53.23     32.74 o 
 -11   2  17      244.73      301.99     48.60 o 
 -10   2  17       81.35       97.46     34.49 o 
  -9   2  17       95.10       83.32     17.94 o 
  -8   2  17      150.03      147.36     19.93 o 
  -7   2  17       80.36      103.47     18.34 o 
  -6   2  17     1558.58     1683.93     45.25 o 
  -5   2  17      772.95      760.21     29.44 o 
  -4   2  17      889.05      867.93     31.23 o 
  -3   2  17       89.39       92.71     13.68 o 
  -2   2  17        1.91       -7.01     10.43 o 
  -1   2  17      568.08      525.03     24.39 o 
   0   2  17      872.91      870.71     31.26 o 
   1   2  17     1602.96     1619.17     44.39 o 
   2   2  17      437.04      471.57     23.89 o 
   3   2  17      517.30      540.05     27.99 o 
   4   2  17        8.39       22.78     11.78 o 
   5   2  17      236.16      259.67     20.01 o 
   6   2  17      218.76      244.82     19.77 o 
   7   2  17      559.04      618.87     29.35 o 
   8   2  17      411.68      473.64     28.04 o 
   9   2  17      222.64      254.78     21.58 o 
  10   2  17       37.39       41.56     15.65 o 
  11   2  17      229.03      291.20     24.54 o 
 -14   3  17       70.79       77.84     29.99 o 
 -13   3  17       92.70       99.27     23.39 o 
 -12   3  17        1.52        5.13     16.54 o 
 -11   3  17       39.36       28.16     26.30 o 
 -10   3  17      304.66      288.62     28.45 o 
  -9   3  17      307.82      347.31     33.53 o 
  -8   3  17      296.06      309.65     25.14 o 
  -7   3  17      404.44      453.84     28.76 o 
  -6   3  17      240.92      250.70     19.16 o 
  -5   3  17      137.05      153.65     16.53 o 
  -4   3  17      498.81      561.44     25.65 o 
  -3   3  17     1771.50     1677.03     45.54 o 
  -2   3  17     1935.32     2011.43     83.59 o 
  -1   3  17     1275.22     1359.99     52.05 o 
   0   3  17      287.06      279.53     19.28 o 
   1   3  17        0.72       -8.96     10.21 o 
   2   3  17      107.74       94.78     14.60 o 
   3   3  17      313.50      294.59     23.25 o 
   4   3  17      480.65      492.84     25.12 o 
   5   3  17      834.85      860.59     32.86 o 
   6   3  17       27.57       41.75     14.10 o 
   7   3  17      304.91      314.43     26.46 o 
   8   3  17        7.46       19.82     13.51 o 
   9   3  17       32.24       38.37     18.63 o 
  10   3  17      231.52      238.11     22.76 o 
 -14   4  17        2.02       26.24     33.99 o 
 -13   4  17       52.92       69.27     23.41 o 
 -12   4  17      199.47      145.10     24.75 o 
 -11   4  17       56.66       45.26     18.68 o 
 -10   4  17       16.40       35.77     15.58 o 
  -9   4  17        0.00       10.06     13.49 o 
  -8   4  17        7.98       14.59     12.62 o 
  -7   4  17       32.45       14.38     18.52 o 
  -6   4  17        6.70       -1.56     10.09 o 
  -5   4  17       51.57       32.26     12.59 o 
  -4   4  17        0.12       -9.82      9.82 o 
  -3   4  17        2.94        4.95     10.92 o 
  -2   4  17      112.16       99.93     14.42 o 
  -1   4  17      101.84       90.16     14.31 o 
   0   4  17       40.11       41.20     12.22 o 
   1   4  17       78.03       68.00     13.79 o 
   2   4  17      206.07      168.81     16.95 o 
   3   4  17       56.65       31.73     17.10 o 
   4   4  17       79.63       88.30     15.05 o 
   5   4  17       95.79      103.36     16.15 o 
   6   4  17       96.91      128.73     17.19 o 
   7   4  17       25.94       31.65     14.03 o 
   8   4  17      119.88      119.28     17.30 o 
   9   4  17        8.31       17.79     14.24 o 
  10   4  17        1.22        0.68     19.92 o 
 -13   5  17       29.12       34.98     21.07 o 
 -12   5  17       58.34       50.84     28.18 o 
 -11   5  17       36.87       13.08     18.45 o 
 -10   5  17       71.65       65.45     18.16 o 
  -9   5  17       63.51       71.47     18.91 o 
  -8   5  17       22.37       27.17     14.24 o 
  -7   5  17        1.59        2.96     11.81 o 
  -6   5  17        2.49       -0.45      9.84 o 
  -5   5  17        4.57        2.48      8.85 o 
  -4   5  17       87.32       93.74     12.47 o 
  -3   5  17       44.67       35.12     10.46 o 
  -2   5  17       49.43       64.84     13.49 o 
  -1   5  17        3.88        0.39     10.55 o 
   0   5  17      202.12      184.13     21.86 o 
   1   5  17        7.30        2.53     10.64 o 
   2   5  17        3.22       21.55     13.80 o 
   3   5  17      294.41      277.31     20.56 o 
   4   5  17      206.52      238.45     19.86 o 
   5   5  17        6.27        8.81     12.50 o 
   6   5  17       22.97       35.59     13.65 o 
   7   5  17       24.62        7.90     13.40 o 
   8   5  17        3.50       -7.27     13.16 o 
   9   5  17      100.76       97.56     22.30 o 
  10   5  17      131.83      121.29     22.55 o 
 -13   6  17      134.37      153.11     33.74 o 
 -12   6  17      125.63      129.14     25.75 o 
 -11   6  17       54.21       35.41     16.54 o 
 -10   6  17       61.40       51.41     17.78 o 
  -9   6  17        0.17       -7.24     20.09 o 
  -8   6  17       14.07        6.37     16.55 o 
  -7   6  17      273.36      254.86     23.38 o 
  -6   6  17       56.52       31.43     14.43 o 
  -5   6  17      400.62      411.48     22.87 o 
  -4   6  17      150.74      138.65     14.35 o 
  -3   6  17      146.74      113.26     15.61 o 
  -2   6  17       19.76       26.47     12.23 o 
  -1   6  17       20.54       21.86     10.31 o 
   0   6  17      129.62      126.70     17.82 o 
   1   6  17      358.22      362.70     22.86 o 
   2   6  17      760.00      828.00     32.65 o 
   3   6  17      176.88      219.12     28.47 o 
   4   6  17       24.75       26.24     13.49 o 
   5   6  17       53.18       34.38     13.97 o 
   6   6  17       23.81       -4.46     12.34 o 
   7   6  17       94.40       72.74     18.50 o 
   8   6  17      106.22       92.68     22.96 o 
   9   6  17      135.04      144.05     23.55 o 
 -12   7  17       18.30        4.90     26.55 o 
 -11   7  17        0.16      -14.02     15.21 o 
 -10   7  17       31.37       61.09     18.07 o 
  -9   7  17       77.18       63.36     17.91 o 
  -8   7  17      232.37      221.04     23.26 o 
  -7   7  17       80.29       66.45     17.31 o 
  -6   7  17       84.37       79.46     18.55 o 
  -5   7  17       27.57        1.02     14.19 o 
  -4   7  17      187.68      196.02     18.40 o 
  -3   7  17      581.25      645.48     25.26 o 
  -2   7  17      379.34      382.42     20.51 o 
  -1   7  17       42.73       41.22     13.44 o 
   0   7  17       18.23        2.86      9.67 o 
   1   7  17        0.96        3.01     10.11 o 
   2   7  17      132.34      103.66     14.07 o 
   3   7  17      148.06      164.82     18.60 o 
   4   7  17      349.68      396.97     33.81 o 
   5   7  17      281.86      308.20     23.26 o 
   6   7  17       73.50       63.35     15.96 o 
   7   7  17       41.78       52.91     19.33 o 
   8   7  17       15.81       -7.81     15.91 o 
 -11   8  17        0.13        3.90     16.92 o 
 -10   8  17       11.57       -8.23     24.12 o 
  -9   8  17       38.02       56.20     18.72 o 
  -8   8  17        2.09       23.36     15.99 o 
  -7   8  17        9.41       19.57     16.36 o 
  -6   8  17        5.62        6.18     15.29 o 
  -5   8  17        6.33        7.89     15.13 o 
  -4   8  17       13.84       10.18     14.28 o 
  -3   8  17        9.60       -1.32     12.10 o 
  -2   8  17      166.80      194.04     16.65 o 
  -1   8  17      281.74      287.35     21.52 o 
   0   8  17       14.11       16.18     11.19 o 
   1   8  17      127.18      121.53     15.26 o 
   2   8  17       18.27        2.73     10.87 o 
   3   8  17       31.58       32.41     12.55 o 
   4   8  17        0.97        0.38     12.01 o 
   5   8  17       65.63       54.97     16.63 o 
   6   8  17      106.60      100.99     21.29 o 
   7   8  17       88.44       84.84     22.00 o 
   8   8  17       54.23       39.58     27.29 o 
 -10   9  17       10.22        9.08     20.31 o 
  -9   9  17        4.41        9.85     26.56 o 
  -8   9  17       60.79       19.92     16.71 o 
  -7   9  17       26.53       28.30     17.08 o 
  -6   9  17       53.59       43.03     18.47 o 
  -5   9  17        0.55        7.74     16.01 o 
  -4   9  17       26.36       15.76     16.71 o 
  -3   9  17        2.99       17.93     15.47 o 
  -2   9  17       23.12       25.18     14.00 o 
  -1   9  17        3.66       -7.69     12.64 o 
   0   9  17        0.53      -10.89     10.89 o 
   1   9  17        5.92        7.03     11.74 o 
   2   9  17        3.33       15.94     12.11 o 
   3   9  17       36.66       22.87     15.91 o 
   4   9  17        0.53      -11.62     11.62 o 
   5   9  17        0.06       -4.79     13.69 o 
   6   9  17        2.53        2.63     14.16 o 
  -9  10  17        1.71       13.88     17.53 o 
  -8  10  17       29.77       33.11     18.22 o 
  -7  10  17      143.39      114.99     28.68 o 
  -6  10  17       74.61      107.77     22.54 o 
  -5  10  17      233.99      214.69     26.38 o 
  -4  10  17      115.41      101.48     23.41 o 
  -3  10  17        6.61        4.24     16.76 o 
  -2  10  17       13.71       22.96     38.06 o 
  -1  10  17       42.00       68.15     21.03 o 
   0  10  17       70.87       77.89     14.43 o 
   1  10  17      230.69      163.54     17.52 o 
   2  10  17      394.49      412.26     23.91 o 
   3  10  17      148.59      157.30     17.94 o 
   4  10  17        0.41        5.32     14.77 o 
   5  10  17        4.45        9.62     15.48 o 
  -7  11  17        8.68      -15.40     23.18 o 
  -6  11  17        0.69        3.72     28.19 o 
  -5  11  17       25.96       32.18     19.40 o 
  -4  11  17       64.62       69.09     22.12 o 
  -3  11  17      197.71      213.89     27.18 o 
  -2  11  17       20.69       23.70     19.39 o 
  -1  11  17       18.35       33.49     25.05 o 
   0  11  17        2.32       13.65     12.73 o 
   1  11  17        0.22        4.99     13.06 o 
   2  11  17       49.71       58.90     15.23 o 
   3  11  17      188.47      124.49     19.78 o 
  -3  12  17       25.45       33.85     19.90 o 
  -2  12  17        2.55      -10.28     18.96 o 
  -1  12  17        0.81      -17.76     23.81 o 
   0  12  17       34.04       40.98     19.54 o 
 -10   0  18       53.95       47.60     29.24 o 
  -9   0  18      234.87      172.30     37.98 o 
  -8   0  18        6.64        5.50     23.24 o 
  -7   0  18      502.31      418.92     38.80 o 
  -6   0  18       39.22       40.96     19.21 o 
  -5   0  18        5.29      -14.91     15.35 o 
  -4   0  18       30.66       31.84     17.21 o 
  -3   0  18      987.07     1003.17     48.25 o 
  -2   0  18     1668.32     1557.76     62.44 o 
  -1   0  18      712.77      690.75     40.18 o 
   0   0  18      198.72      232.37     26.58 o 
   1   0  18       12.70       13.77     16.02 o 
   2   0  18       55.80       29.71     20.18 o 
   3   0  18      109.54      142.11     23.56 o 
   4   0  18      785.80      858.28     47.29 o 
   5   0  18      979.00     1104.37     54.52 o 
   6   0  18      616.56      668.43     43.59 o 
   7   0  18      437.12      490.51     68.97 o 
   8   0  18       50.32       15.08     19.39 o 
   9   0  18       70.95       59.34     23.55 o 
  10   0  18      216.99      253.67     42.17 o 
 -11   1  18       33.14       67.35     32.61 o 
 -10   1  18        6.41        5.50     25.24 o 
  -9   1  18        1.46       13.63     18.93 o 
  -8   1  18       11.21       20.78     14.92 o 
  -7   1  18        6.62        5.58     11.95 o 
  -6   1  18      188.32      157.88     17.04 o 
  -5   1  18       23.25       26.16     12.29 o 
  -4   1  18      309.61      346.18     21.20 o 
  -3   1  18      307.18      321.61     20.88 o 
  -2   1  18       33.46       31.01     12.03 o 
  -1   1  18        1.06       -4.25     10.23 o 
   0   1  18      245.76      208.35     20.77 o 
   1   1  18      258.57      261.82     19.89 o 
   2   1  18      367.72      419.70     29.45 o 
   3   1  18      335.52      355.91     22.22 o 
   4   1  18       39.57       44.96     13.52 o 
   5   1  18       13.74        4.98     11.44 o 
   6   1  18       19.62       14.12     13.27 o 
   7   1  18       21.28       25.07     14.11 o 
   8   1  18      198.82      195.04     20.37 o 
   9   1  18      100.04      115.43     18.59 o 
  10   1  18       12.23       21.43     15.30 o 
 -12   2  18       36.85       37.61     31.99 o 
 -11   2  18       30.85       39.36     31.11 o 
 -10   2  18        5.19       30.49     30.36 o 
  -9   2  18       10.52      -16.70     16.70 o 
  -8   2  18        7.90        0.60     14.56 o 
  -7   2  18        1.25        1.17     15.57 o 
  -6   2  18        0.03       -3.29     10.52 o 
  -5   2  18       67.10       75.84     14.31 o 
  -4   2  18        0.58       -1.62     12.35 o 
  -3   2  18        6.70       -1.62     11.56 o 
  -2   2  18        1.90        1.95     10.80 o 
  -1   2  18       23.91       20.32     11.49 o 
   0   2  18       15.37       15.68     12.66 o 
   1   2  18        0.71        9.22     11.24 o 
   2   2  18       23.20        1.57     10.88 o 
   3   2  18      103.60      121.43     16.32 o 
   4   2  18       40.84       15.37     12.05 o 
   5   2  18       66.48       54.82     14.47 o 
   6   2  18      100.97      115.75     18.65 o 
   7   2  18       28.97       23.83     14.30 o 
   8   2  18       24.25       18.78     14.39 o 
   9   2  18       36.80       65.78     17.11 o 
 -13   3  18       24.98       63.60     36.86 o 
 -12   3  18       10.51       64.47     38.48 o 
 -11   3  18       10.38        3.75     27.86 o 
 -10   3  18        5.50       29.11     30.49 o 
  -9   3  18       46.49       62.25     29.74 o 
  -8   3  18       29.24       62.95     16.92 o 
  -7   3  18      118.80      124.91     19.72 o 
  -6   3  18       92.76       96.15     18.53 o 
  -5   3  18      181.49      150.26     16.86 o 
  -4   3  18      397.24      399.37     23.14 o 
  -3   3  18       45.31       61.74     13.89 o 
  -2   3  18        6.00       10.04     10.51 o 
  -1   3  18      220.78      187.59     17.94 o 
   0   3  18      326.99      273.37     20.10 o 
   1   3  18      861.71      780.80     40.25 o 
   2   3  18      332.33      308.56     21.30 o 
   3   3  18      430.92      368.82     23.07 o 
   4   3  18       29.05       48.99     14.49 o 
   5   3  18       39.06       26.30     13.60 o 
   6   3  18       10.21       16.60     13.52 o 
   7   3  18      256.05      250.75     21.97 o 
   8   3  18      176.89      195.17     20.72 o 
   9   3  18      191.72      197.53     21.73 o 
 -13   4  18       59.75       52.41     47.79 o 
 -12   4  18       22.29       29.69     34.67 o 
 -11   4  18        1.57       10.73     18.12 o 
 -10   4  18      166.29      136.71     41.54 o 
  -9   4  18      258.51      259.63    106.77 o 
  -8   4  18      213.88      245.62     52.41 o 
  -7   4  18      114.19      110.76     19.32 o 
  -6   4  18       41.43       46.66     16.07 o 
  -5   4  18       16.89        9.52     12.18 o 
  -4   4  18      132.61      111.71     16.01 o 
  -3   4  18      978.78      948.27     34.34 o 
  -2   4  18     1125.27     1124.96     37.36 o 
  -1   4  18      758.06      854.06     33.53 o 
   0   4  18      378.64      375.15     33.85 o 
   1   4  18       67.41       60.83     13.81 o 
   2   4  18       26.44       13.20     14.18 o 
   3   4  18      173.77      151.13     17.70 o 
   4   4  18      772.59      838.95     42.27 o 
   5   4  18      532.69      595.54     29.39 o 
   6   4  18      775.77      827.21     34.47 o 
   7   4  18      252.95      247.33     21.49 o 
   8   4  18       46.45       54.50     16.33 o 
   9   4  18       46.80       45.12     16.79 o 
 -12   5  18       72.01       79.69     23.44 o 
 -11   5  18      216.04      236.77     47.92 o 
 -10   5  18      150.97      170.20     22.32 o 
  -9   5  18       23.24       41.31     15.64 o 
  -8   5  18       16.01        8.46     14.38 o 
  -7   5  18       14.61        0.75     20.31 o 
  -6   5  18       70.39       59.98     17.66 o 
  -5   5  18      440.09      497.47     31.53 o 
  -4   5  18      156.85      144.84     17.02 o 
  -3   5  18      435.47      484.72     25.75 o 
  -2   5  18       66.75       53.90     15.17 o 
  -1   5  18       22.97        7.76     11.94 o 
   0   5  18       14.16       27.54     13.00 o 
   1   5  18      303.03      323.51     30.30 o 
   2   5  18      363.08      423.41     28.65 o 
   3   5  18      299.65      309.65     22.81 o 
   4   5  18      215.41      261.73     21.65 o 
   5   5  18        7.05        1.77     13.13 o 
   6   5  18        1.36       -8.66     13.26 o 
   7   5  18       85.79       61.26     17.50 o 
   8   5  18      135.60      138.65     19.51 o 
 -11   6  18        0.97        1.11     15.93 o 
 -10   6  18        0.90        8.70     18.07 o 
  -9   6  18        9.25       -2.65     14.12 o 
  -8   6  18       64.85       60.38     21.34 o 
  -7   6  18       77.00       90.93     28.97 o 
  -6   6  18      134.77      103.14     18.72 o 
  -5   6  18        1.65       -4.85     12.21 o 
  -4   6  18        4.57        6.43     14.39 o 
  -3   6  18        0.37       10.46     11.73 o 
  -2   6  18       33.58       21.10     13.32 o 
  -1   6  18       46.84       43.93     13.64 o 
   0   6  18      365.86      297.64     21.65 o 
   1   6  18       55.60       51.03     14.31 o 
   2   6  18        0.10       -0.50     12.13 o 
   3   6  18       15.34       22.52     13.58 o 
   4   6  18       25.49       18.03     13.79 o 
   5   6  18       16.62       29.12     15.14 o 
   6   6  18       15.38       20.37     14.65 o 
   7   6  18       12.09       10.10     15.77 o 
   8   6  18        0.07       17.56     23.87 o 
 -11   7  18       46.99       52.40     27.75 o 
 -10   7  18        4.41       22.36     16.63 o 
  -9   7  18        2.07       11.09     15.79 o 
  -8   7  18       38.81       45.29     19.69 o 
  -7   7  18       47.40       13.55     15.35 o 
  -6   7  18       44.37       15.07     15.16 o 
  -5   7  18      150.38      133.27     20.45 o 
  -4   7  18       79.21       90.58     16.28 o 
  -3   7  18        0.96        7.87     10.96 o 
  -2   7  18      131.37      118.02     14.58 o 
  -1   7  18      114.50      111.75     20.38 o 
   0   7  18      200.99      175.97     18.88 o 
   1   7  18       18.25       13.08     13.37 o 
   2   7  18      207.88      199.28     20.15 o 
   3   7  18        2.97        1.55     13.15 o 
   4   7  18       45.75       36.92     14.56 o 
   5   7  18        5.53        7.23     13.73 o 
   6   7  18        6.59       18.79     14.67 o 
   7   7  18       25.30       30.62     26.92 o 
 -10   8  18       20.80       19.71     22.15 o 
  -9   8  18      193.84      285.75     27.10 o 
  -8   8  18      186.14      225.18     32.33 o 
  -7   8  18       26.97       35.23     16.97 o 
  -6   8  18       38.83       13.87     25.65 o 
  -5   8  18        3.04        0.57     15.62 o 
  -4   8  18       68.48       98.47     19.67 o 
  -3   8  18      169.13      181.12     19.69 o 
  -2   8  18       98.05      121.23     17.50 o 
  -1   8  18      153.58      129.00     20.12 o 
   0   8  18      174.64      178.61     16.74 o 
   1   8  18      297.56      341.64     24.27 o 
   2   8  18        9.88       19.92     14.70 o 
   3   8  18       53.42       51.05     16.52 o 
   4   8  18       66.78       58.60     17.04 o 
   5   8  18       29.63       42.24     15.95 o 
   6   8  18       37.90       35.03     20.49 o 
  -9   9  18        0.55       -0.12     24.99 o 
  -8   9  18       11.77       18.38     17.45 o 
  -7   9  18      118.19      142.60     23.56 o 
  -6   9  18       63.37       76.43     20.47 o 
  -5   9  18      231.58      250.43     27.20 o 
  -4   9  18      108.87       99.30     21.86 o 
  -3   9  18       43.24       28.55     18.06 o 
  -2   9  18        6.01       -2.44     13.33 o 
  -1   9  18       22.73       22.96     19.53 o 
   0   9  18       42.55       43.86     13.18 o 
   1   9  18      290.15      301.24     20.87 o 
   2   9  18      320.65      337.18     21.54 o 
   3   9  18      229.96      239.93     22.91 o 
   4   9  18        9.68        2.45     14.95 o 
   5   9  18        0.82       13.03     19.49 o 
  -7  10  18       76.89      111.75     23.01 o 
  -6  10  18       67.73       63.74     20.91 o 
  -5  10  18        2.50      -11.67     23.08 o 
  -4  10  18       11.26        9.99     18.26 o 
  -3  10  18      138.24      134.44     23.88 o 
  -2  10  18       68.00       51.68     20.08 o 
  -1  10  18       84.42       79.07     21.70 o 
   0  10  18      112.23      158.12     17.73 o 
   1  10  18       29.50       35.20     13.92 o 
   2  10  18        1.75        5.91     12.81 o 
   3  10  18       11.38        2.44     12.92 o 
  -4  11  18        6.47       13.63     19.52 o 
  -3  11  18       20.92       17.00     18.79 o 
  -2  11  18        2.15       -6.21     18.19 o 
  -1  11  18       46.26       69.06     31.42 o 
   0  11  18        0.10        6.63     13.25 o 
 -11   1  19       42.75       25.61     31.49 o 
 -10   1  19        1.55       -1.75     27.74 o 
  -9   1  19        1.78       -6.90     17.12 o 
  -8   1  19       10.02       26.18     19.50 o 
  -7   1  19      234.17      280.33     25.22 o 
  -6   1  19       50.37       85.60     15.27 o 
  -5   1  19       71.48       77.05     14.84 o 
  -4   1  19        0.07        9.78     11.22 o 
  -3   1  19       28.65       14.62     15.31 o 
  -2   1  19        3.77       -3.49     10.33 o 
  -1   1  19       30.04       39.32     20.76 o 
   0   1  19       89.19       82.54     14.78 o 
   1   1  19       45.03       70.93     14.43 o 
   2   1  19       49.55       40.16     13.06 o 
   3   1  19       19.04       11.62     12.28 o 
   4   1  19      146.05      149.74     18.25 o 
   5   1  19      107.15      110.82     17.47 o 
   6   1  19      100.48      102.17     17.66 o 
   7   1  19       62.52       84.22     17.78 o 
   8   1  19       50.03       45.55     16.40 o 
 -12   2  19      213.30      331.61     54.60 o 
 -11   2  19      266.45      319.86     54.48 o 
 -10   2  19       64.50       91.96     37.23 o 
  -9   2  19        4.14       15.62     27.49 o 
  -8   2  19       77.06       73.39     18.24 o 
  -7   2  19        1.07        6.70     14.63 o 
  -6   2  19       77.39       67.13     15.38 o 
  -5   2  19      320.74      373.98     23.04 o 
  -4   2  19      539.64      562.40     34.18 o 
  -3   2  19      299.40      332.72     22.01 o 
  -2   2  19        4.59        7.07     10.89 o 
  -1   2  19       12.94       12.93     11.74 o 
   0   2  19       13.08       15.26     11.78 o 
   1   2  19      125.77      114.33     16.36 o 
   2   2  19      516.26      488.01     26.34 o 
   3   2  19     1050.05     1015.11     36.80 o 
   4   2  19      221.83      229.09     21.91 o 
   5   2  19       11.92       30.95     14.27 o 
   6   2  19      133.54      186.02     20.21 o 
   7   2  19      260.30      287.83     28.21 o 
   8   2  19      400.70      426.06     27.72 o 
 -12   3  19       11.59       39.98     35.48 o 
 -11   3  19       27.09       16.49     32.24 o 
 -10   3  19       59.37      107.45     41.61 o 
  -9   3  19      130.32      122.33     26.90 o 
  -8   3  19       20.71       22.62     21.58 o 
  -7   3  19      213.87      228.42     24.47 o 
  -6   3  19       29.57       44.77     16.39 o 
  -5   3  19        0.98        3.60     12.70 o 
  -4   3  19       30.21       34.46     12.93 o 
  -3   3  19      191.64      166.10     18.22 o 
  -2   3  19      229.11      266.92     20.32 o 
  -1   3  19      224.44      241.40     20.00 o 
   0   3  19      183.64      173.23     25.79 o 
   1   3  19      127.25      151.78     18.05 o 
   2   3  19       23.37       20.49     12.42 o 
   3   3  19        1.25       18.60     13.23 o 
   4   3  19      339.60      314.18     23.43 o 
   5   3  19      280.69      299.11     22.93 o 
   6   3  19      192.84      216.82     21.65 o 
   7   3  19      336.41      338.80     25.11 o 
   8   3  19       66.23       95.57     18.36 o 
 -11   4  19        0.18        0.50     27.36 o 
 -10   4  19        0.21      -18.87     30.11 o 
  -9   4  19        3.88      -20.81     20.81 o 
  -8   4  19       11.58       19.73     22.11 o 
  -7   4  19        0.70        2.26     19.94 o 
  -6   4  19       22.48       40.06     17.07 o 
  -5   4  19        5.62       18.33     14.41 o 
  -4   4  19       11.20        8.35     12.25 o 
  -3   4  19       90.38       71.68     15.29 o 
  -2   4  19      167.06      174.25     18.53 o 
  -1   4  19       35.99       42.57     13.56 o 
   0   4  19       35.39        8.40     12.34 o 
   1   4  19      180.13      210.80     19.52 o 
   2   4  19       84.02       59.76     15.64 o 
   3   4  19       59.59       80.06     15.96 o 
   4   4  19      371.87      439.90     26.60 o 
   5   4  19       67.29       89.54     17.56 o 
   6   4  19      417.71      440.90     34.68 o 
   7   4  19        9.77        2.79     13.92 o 
   8   4  19        4.53       18.43     15.05 o 
 -11   5  19        1.22       39.11     33.36 o 
 -10   5  19        0.60      -17.14     21.90 o 
  -9   5  19       18.31       23.02     22.35 o 
  -8   5  19       62.82       66.66     24.89 o 
  -7   5  19       38.03       21.98     23.22 o 
  -6   5  19       62.38       83.85     19.64 o 
  -5   5  19        2.80       -8.32     16.80 o 
  -4   5  19       53.32       69.66     15.35 o 
  -3   5  19      275.87      279.92     21.49 o 
  -2   5  19       37.43       25.40     15.09 o 
  -1   5  19       99.49       98.90     16.25 o 
   0   5  19        3.79       -4.40     12.32 o 
   1   5  19       38.15       47.19     14.11 o 
   2   5  19       42.62       24.42     13.45 o 
   3   5  19      112.96      135.52     24.24 o 
   4   5  19      254.67      275.12     23.86 o 
   5   5  19      143.12      167.70     20.51 o 
   6   5  19      198.03      136.99     19.52 o 
   7   5  19        8.53        2.63     14.35 o 
 -10   6  19       75.97      120.52     21.49 o 
  -9   6  19       42.79       41.64     24.90 o 
  -8   6  19        0.38       17.08     21.94 o
[truncated: 16,552 more chars]
